# Supplementary material for: Elevated expression of ANTXR1 gene in tumors is a poor prognostic biomarker for patients with bladder cancer
Source: Front Mol Biosci. 2025 Jan 23;11:1520223. doi: 10.3389/fmolb.2024.1520223 (PMC11798775; doi:10.3389/fmolb.2024.1520223)
Supplement: Supplementary file 2 [file Supplementaryfile1.xls]

## Sheet: data_clinical_patient
#Patient Identifier	Subtype	TCGA PanCanAtlas Cancer Type Acronym	Other Patient ID	Diagnosis Age	Sex	Neoplasm Disease Stage American Joint Committee on Cancer Code	American Joint Committee on Cancer Publication Version Type	Last Communication Contact from Initial Pathologic Diagnosis Date	Birth from Initial Pathologic Diagnosis Date	Last Alive Less Initial Pathologic Diagnosis Date Calculated Day Value	Ethnicity Category	Form completion date	Neoadjuvant Therapy Type Administered Prior To Resection Text	ICD-10 Classification	International Classification of Diseases for Oncology, Third Edition ICD-O-3 Histology Code	International Classification of Diseases for Oncology, Third Edition ICD-O-3 Site Code	Informed consent verified	New Neoplasm Event Post Initial Therapy Indicator	American Joint Committee on Cancer Metastasis Stage Code	Neoplasm Disease Lymph Node Stage American Joint Committee on Cancer Code	American Joint Committee on Cancer Tumor Stage Code	Person Neoplasm Cancer Status	Primary Lymph Node Presentation Assessment	Prior Diagnosis	Race Category	Radiation Therapy	Patient Weight	In PanCan Pathway Analysis	Overall Survival Status	Overall Survival (Months)	Disease-specific Survival status	Months of disease-specific survival	Disease Free Status	Disease Free (Months)	Progression Free Status	Progress Free Survival (Months)	Genetic Ancestry Label
#Identifier to uniquely specify a patient.	Subtype	Text field to hold cancer type acronym used by TCGA PanCanAtlas.	Legacy DMP patient identifier (DMPnnnn)	Age at which a condition or disease was first diagnosed.	Sex	The extent of a cancer, especially whether the disease has spread from the original site to other parts of the body based on AJCC staging criteria.	The version or edition of the American Joint Committee on Cancer Cancer Staging Handbooks, a publication by the group formed for the purpose of developing a system of clinical staging for cancer that is acceptable to the American medical profession and is compatible with other accepted classifications.	Time interval from the date of last followup to the date of initial pathologic diagnosis, represented as a calculated number of days..	Time interval from a person's date of birth to the date of initial pathologic diagnosis, represented as a calculated number of days.	Time interval from the last day on which a person is known to be alive to the date of initial pathologic diagnosis, represented as a calculated number of days.	The text for reporting information about ethnicity.	Form completion date	Text term to describe the patient's history of neoadjuvant treatment and the kind of treatment given prior to resection of the tumor.	10th revision of the International Statistical Classification of Diseases and Related Health Problems.	The third edition of the International Classification of Diseases for Oncology, published in 2000, used principally in tumor and cancer registries for coding the site (topography) and the histology (morphology) of neoplasms._The study of the structure of the cells and their arrangement to constitute tissues and, finally, the association among these to form organs. In pathology, the microscopic pr…	The third edition of the International Classification of Diseases for Oncology, published in 2000, used principally in tumor and cancer registries for coding the site (topography) and the histology (morphology) of neoplasms._The description of an anatomical region or of a body part._Named locations of, or within, the body._A system of numbered categories for representation of data.	Informed consent verified	Yes/No/Unknown indicator to identify whether a patient has had a new tumor event after initial treatment.	Code to represent the defined absence or presence of distant spread or metastases (M) to locations via vascular channels or lymphatics beyond the regional lymph nodes, using criteria established by the American Joint Committee on Cancer (AJCC).	The codes that represent the stage of cancer based on the nodes present (N stage) according to criteria based on multiple editions of the AJCC's Cancer Staging Manual.	Code of pathological T (primary tumor) to define the size or contiguous extension of the primary tumor (T), using staging criteria from the American Joint Committee on Cancer (AJCC).	Person neoplasm cancer status.	Primary lymph node presentation assessment.	Prior diagnosis.	The text for reporting information about race.	Radiation Therapy.	Weight measured in kilograms.	Patient Part of PanCan Pathway Analysis	Overall patient survival status.	Overall survival in months since initial diagonosis.	The time period usually begins at the time of diagnosis or at the start of treatment and ends at the time of death.	The time period (months) usually begins at the time of diagnosis or at the start of treatment and ends at the time of death.	Disease free status since initial treatment.	Disease free (months) since initial treatment.	Progression Free Status	Progress Free Survival (Months)	Genetic Ancestry Label
#STRING	STRING	STRING	STRING	NUMBER	STRING	STRING	STRING	NUMBER	NUMBER	NUMBER	STRING	STRING	STRING	STRING	STRING	STRING	STRING	STRING	STRING	STRING	STRING	STRING	STRING	STRING	STRING	STRING	NUMBER	STRING	STRING	NUMBER	STRING	NUMBER	STRING	NUMBER	STRING	NUMBER	STRING
#1	1	1	1	1	1	1	1	1	1	1	1	1	1	1	1	1	1	1	1	1	1	1	1	1	1	1	1	1	9	1	1	1	1	1	1	1	1
PATIENT_ID	SUBTYPE	CANCER_TYPE_ACRONYM	OTHER_PATIENT_ID	AGE	SEX	AJCC_PATHOLOGIC_TUMOR_STAGE	AJCC_STAGING_EDITION	DAYS_LAST_FOLLOWUP	DAYS_TO_BIRTH	DAYS_TO_INITIAL_PATHOLOGIC_DIAGNOSIS	ETHNICITY	FORM_COMPLETION_DATE	HISTORY_NEOADJUVANT_TRTYN	ICD_10	ICD_O_3_HISTOLOGY	ICD_O_3_SITE	INFORMED_CONSENT_VERIFIED	NEW_TUMOR_EVENT_AFTER_INITIAL_TREATMENT	PATH_M_STAGE	PATH_N_STAGE	PATH_T_STAGE	PERSON_NEOPLASM_CANCER_STATUS	PRIMARY_LYMPH_NODE_PRESENTATION_ASSESSMENT	PRIOR_DX	RACE	RADIATION_THERAPY	WEIGHT	IN_PANCANPATHWAYS_FREEZE	OS_STATUS	OS_MONTHS	DSS_STATUS	DSS_MONTHS	DFS_STATUS	DFS_MONTHS	PFS_STATUS	PFS_MONTHS	GENETIC_ANCESTRY_LABEL
TCGA-2F-A9KO	BLCA	BLCA	DD3A6357-9087-44B2-9956-F981E0DE6F1C	63	Male	STAGE IV	6TH	678	-23323	0	Not Hispanic Or Latino	2014-03-19	No	C67.4	8120/3	C67.4	Yes	Yes	M0	N1	T3	With Tumor	Yes	No	White	No	65	Yes	1:DECEASED	24.1312	1:DEAD WITH TUMOR	24.1312			1:PROGRESSION	21.4025	EUR
TCGA-2F-A9KP	BLCA	BLCA	65D1EAEC-28DB-4A41-A4DB-1A710FCB24AD	66	Male	STAGE IV	7TH		-24428	0	Not Hispanic Or Latino	2014-03-19	No	C67.2	8120/3	C67.2	Yes	Yes	MX	N2	T3A	With Tumor	Yes	No	White	No	130	Yes	1:DECEASED	11.967	1:DEAD WITH TUMOR	11.967			1:PROGRESSION	11.2766	EUR
TCGA-2F-A9KQ	BLCA	BLCA	25EAF3F9-C364-423C-AAAE-925E7B393AFC	69	Male	STAGE III	6TH	2886	-25259	0	Not Hispanic Or Latino	2014-03-19	No	C67.9	8120/3	C67.9	Yes	No	M0	N0	T3A	Tumor Free	Yes	No	White	No	72	Yes	0:LIVING	94.8812	0:ALIVE OR DEAD TUMOR FREE	94.8812	0:DiseaseFree	94.8812	0:CENSORED	94.8812	EUR
TCGA-2F-A9KR	BLCA	BLCA	F6D916B0-8E4C-49CB-A0D4-883908F3284F	59	Female	STAGE III	5TH	3148	-21848	0		2014-03-19	No	C67.9	8130/3	C67.9	Yes	Yes	M0	N0	T3A	With Tumor	Yes	No		No	80	Yes	1:DECEASED	104.645	1:DEAD WITH TUMOR	104.645	1:Recurred/Progressed	101.456	1:PROGRESSION	101.456	EUR
TCGA-2F-A9KT	BLCA	BLCA	BC6C516B-591E-4950-B6B0-DECAFA666F4E	83	Male	STAGE II	6TH	3314	-30520	0	Not Hispanic Or Latino	2014-03-19	No	C67.4	8120/3	C67.4	Yes	No	M0	N0	T2B	Tumor Free	Yes	Yes	White	No	80	Yes	0:LIVING	108.952	0:ALIVE OR DEAD TUMOR FREE	108.952	0:DiseaseFree	108.952	0:CENSORED	108.952	EUR
TCGA-2F-A9KW	BLCA	BLCA	3B464065-B2E9-4FB2-A7DA-09E963FD43B3	67	Female	STAGE III	7TH	147	-24703	0	Not Hispanic Or Latino	2014-03-19	No	C67.9	8120/3	C67.9	Yes	Yes	MX	N0	T3B	With Tumor	Yes	No	White	No	70	Yes	1:DECEASED	8.35059	1:DEAD WITH TUMOR	8.35059			1:PROGRESSION	2.79449	EUR
TCGA-4Z-AA7M	BLCA	BLCA	1ECFDF16-F5E9-4A08-8834-37F4B474179D	65	Male	STAGE III	7TH	495	-23817	0		2014-09-21	No	C67.2	8120/3	C67.2	Yes	No	M0	N0	T3A	Tumor Free	Yes	No	White	No	69	Yes	0:LIVING	16.2738	0:ALIVE OR DEAD TUMOR FREE	16.2738	0:DiseaseFree	16.2738	0:CENSORED	16.2738	EUR
TCGA-4Z-AA7N	BLCA	BLCA	7934BD8C-0822-44A3-88A4-A3135A448F2B	65	Male	STAGE III	7TH	655	-24090	0		2014-09-21	No	C67.2	8120/3	C67.2	Yes		M0	N0	T3A	Tumor Free	Yes	No	White	Yes	90	Yes	1:DECEASED	44.942	0:ALIVE OR DEAD TUMOR FREE	44.942	0:DiseaseFree	44.942	0:CENSORED	44.942	EUR
TCGA-4Z-AA7O	BLCA	BLCA	835084D6-9F1E-408B-A58C-9D60493BBC6A	64	Male	STAGE II	7TH	512	-23645	0		2014-09-21	No	C67.2	8130/3	C67.2	Yes	No	M0	N0	T2A	Tumor Free	Yes	No	Black or African American	No	71	Yes	0:LIVING	16.8327	0:ALIVE OR DEAD TUMOR FREE	16.8327	0:DiseaseFree	16.8327	0:CENSORED	16.8327
TCGA-4Z-AA7Q	BLCA	BLCA	FFAFCBFD-0EB3-4E14-ACD0-4407B641A4A5	79	Male	STAGE III	7TH		-28981	0		2014-09-05	No	C67.9	8120/3	C67.9	Yes	No	M0	NX	T3A	Tumor Free	No	No	White	No	65	Yes	1:DECEASED	16.7669	0:ALIVE OR DEAD TUMOR FREE	16.7669			0:CENSORED	16.7669	EUR
TCGA-4Z-AA7R	BLCA	BLCA	72FE54B5-C1C8-468A-954A-09992429512A	73	Male	STAGE IV	7TH	493	-26781	0		2014-10-01	No	C67.0	8130/3	C67.0	Yes	No	M0	N0	T4B	With Tumor	Yes	No	Black or African American	No	69	Yes	1:DECEASED	17.1615	1:DEAD WITH TUMOR	17.1615			1:PROGRESSION	11.6054
TCGA-4Z-AA7S	BLCA	BLCA	F001CC02-8119-4726-B41C-14AC1E6A4216	66	Male	STAGE III	7TH		-24111	0		2014-09-05	No	C67.9	8130/3	C67.9	Yes	No	M0	N0	T4A	Tumor Free	Yes	No	Black or African American	No		Yes	1:DECEASED	34.9804	0:ALIVE OR DEAD TUMOR FREE	34.9804			0:CENSORED	34.9804
TCGA-4Z-AA7W	BLCA	BLCA	821B99BC-7E14-45B9-898D-6E8E149BC8A7	55	Male	STAGE II	7TH	840	-20424	0		2014-10-01	No	C67.2	8120/3	C67.2	Yes	No	M0	N0	T2A	With Tumor	Yes	No	White	No	67	Yes	0:LIVING	27.6161	0:ALIVE OR DEAD TUMOR FREE	27.6161	1:Recurred/Progressed	24.986	1:PROGRESSION	24.986	EUR
TCGA-4Z-AA7Y	BLCA	BLCA	49EA6676-AE27-4CA0-A7B3-48423D606D48	60	Male	STAGE II	7TH	1522	-22056	0		2014-10-08	No	C67.2	8130/3	C67.2	Yes	No	M0	N0	T2A	Tumor Free	Yes	No	White	No	78	Yes	0:LIVING	50.0378	0:ALIVE OR DEAD TUMOR FREE	50.0378	0:DiseaseFree	50.0378	0:CENSORED	50.0378	EUR
TCGA-4Z-AA80	BLCA	BLCA	5DF620FA-44D9-4361-91D0-F242E3E5E595	73	Male	STAGE II	7TH		-26873	0		2014-09-05	No	C67.9	8130/3	C67.9	Yes	No	M0	N0	T2A	Tumor Free	Yes	No	White	No	92	Yes	1:DECEASED	0.624651	0:ALIVE OR DEAD TUMOR FREE	0.624651			0:CENSORED	0.624651	EUR
TCGA-4Z-AA81	BLCA	BLCA	35C7BB8A-7B5C-488D-9D3A-725B24D14478	80	Male	STAGE II	7TH	710	-29457	0		2014-09-21	No	C67.4	8130/3	C67.4	Yes	No	M0	N0	T2B	Tumor Free	Yes	No	White	No	78	Yes	1:DECEASED	41.753	0:ALIVE OR DEAD TUMOR FREE	41.753	0:DiseaseFree	41.753	0:CENSORED	41.753
TCGA-4Z-AA82	BLCA	BLCA	32E79B35-A33A-4CA0-BFB7-7EA7E4E26568	59	Male	STAGE IV	7TH	1538	-21893	0		2014-09-21	No	C67.4	8120/3	C67.4	Yes		M0	N1	T2A	With Tumor	Yes	No	Black or African American	No	61	Yes	1:DECEASED	51.1556	1:DEAD WITH TUMOR	51.1556			1:PROGRESSION	37.8078
TCGA-4Z-AA83	BLCA	BLCA	7976DBB0-57B0-463E-A766-126E23825743	52	Male	STAGE II	7TH	2024	-19280	0		2014-09-21	No	C67.9	8130/3	C67.9	Yes	No	M0	N0	T2A	Tumor Free	Yes	No	White	No	101	Yes	0:LIVING	66.5417	0:ALIVE OR DEAD TUMOR FREE	66.5417	0:DiseaseFree	66.5417	0:CENSORED	66.5417	EUR
TCGA-4Z-AA84	BLCA	BLCA	8B091AC3-D03A-4DD2-BDDE-F7F5C6987155	61	Male	STAGE IV	7TH	460	-22397	0		2014-09-21	No	C67.9	8120/3	C67.9	Yes		M1	N2	T3A	With Tumor	Yes	Yes	White	No	63	Yes	0:LIVING	15.1231	0:ALIVE OR DEAD TUMOR FREE	15.1231			0:CENSORED	15.1231	EUR
TCGA-4Z-AA86	BLCA	BLCA	939B73D8-39FD-410E-AEAE-53080EA99618	66	Male	STAGE IV	7TH	270	-24465	0		2014-09-21	No	C67.1	8120/3	C67.1	Yes	No	M0	N1	T3A	With Tumor	Yes	No	Black or African American	No		Yes	1:DECEASED	10.2245	1:DEAD WITH TUMOR	10.2245			1:PROGRESSION	4.47118	AFR_ADMIX
TCGA-4Z-AA87	BLCA	BLCA	45B4B153-E4AA-4080-B0DC-EE81A966978A	72	Male	STAGE III	7TH	1454	-26430	0		2014-09-05	No	C67.9	8120/3	C67.9	Yes	Yes	M0	N0	T4A	Tumor Free	Yes	No	Black or African American	No	52	Yes	0:LIVING	47.8022	0:ALIVE OR DEAD TUMOR FREE	47.8022			1:PROGRESSION	7.26567
TCGA-4Z-AA89	BLCA	BLCA	604C0D60-6BA9-4D2F-98DB-E310C58BC8CA	60	Male	STAGE IV	7TH	902	-22271	0		2014-10-01	No	C67.0	8130/3	C67.0	Yes	Yes	M0	N0	T4B	With Tumor	Yes	Yes	White	No	93	Yes	0:LIVING	33.8298	0:ALIVE OR DEAD TUMOR FREE	33.8298			1:PROGRESSION	21.3039
TCGA-5N-A9KI	BLCA	BLCA	4FECE3D0-649C-4771-B9C4-A3397CEA0FEB	76	Female	STAGE III	7TH		-27777	0	Not Hispanic Or Latino	2014-12-16	No	C67.9	8120/3	C67.9	Yes	No	MX	NX	T4	Tumor Free		No	White	No	61	Yes	1:DECEASED	2.4986	0:ALIVE OR DEAD TUMOR FREE	2.4986	0:DiseaseFree	2.4986	0:CENSORED	2.4986	EUR
TCGA-5N-A9KM	BLCA	BLCA	9743E684-25DD-4DD9-9B84-6AE9518D1818	73	Female	STAGE III	7TH		-26906	0	Not Hispanic Or Latino	2014-12-16	No	C67.9	8120/3	C67.9	Yes	Yes	MX	N0	T4A	With Tumor	Yes	No	White	No	68	Yes	1:DECEASED	17.4245	1:DEAD WITH TUMOR	17.4245	1:Recurred/Progressed	9.07387	1:PROGRESSION	9.07387	EUR
TCGA-BL-A0C8		BLCA	a6003b1c-56a9-430a-a5e2-b70af3f81bdb	73	Male	STAGE I		1219	-26819	0	Not Hispanic Or Latino	2010-11-09	No	C67.1	8120/3	C67.1	Yes	No	M0	NX	T1			No	White	No	134.4	No	0:LIVING	40.0763	0:ALIVE OR DEAD TUMOR FREE	40.0763	1:Recurred/Progressed	20.7121	1:PROGRESSION	20.7121	EUR
TCGA-BL-A13I	BLCA	BLCA	ebc094a6-cdc9-4c02-b8ec-a181b25a364d	57	Female	STAGE III	7TH		-20885	0	Not Hispanic Or Latino	2011-02-28	No	C67.9	8120/3	C67.9	Yes		M0	N0	T3	With Tumor		No	White	No	51	Yes	1:DECEASED	7.33143	1:DEAD WITH TUMOR	7.33143			1:PROGRESSION	7.10129	EUR
TCGA-BL-A13J	BLCA	BLCA	556fcbc8-172a-4af1-8822-ae036e8d68e8	65	Male	STAGE IV			-23927	0	Not Hispanic Or Latino	2011-02-25	No	C67.4	8120/3	C67.4	Yes		M0	N2	T4	With Tumor		No	White	No	68	Yes	1:DECEASED	2.66298	1:DEAD WITH TUMOR	2.66298			1:PROGRESSION	2.66298	EUR
TCGA-BL-A3JM	BLCA	BLCA	0F4FB205-B13C-4A85-97B3-779429E6CCDD	62	Male	STAGE III	7TH		-23000	0	Not Hispanic Or Latino	2012-03-26	No	C67.9	8120/3	C67.9	Yes	Yes	M0	N0	T3	With Tumor	Yes	No	White	No	86.36	Yes	1:DECEASED	6.73965	1:DEAD WITH TUMOR	6.73965			1:PROGRESSION	3.64928	EUR
TCGA-BL-A5ZZ	BLCA	BLCA	C1AFC5EB-8C1D-4B6C-8453-48728FC023BA	80	Female	STAGE III	7TH	377	-29247	0	Not Hispanic Or Latino	2013-06-07	No	C67.4	8120/3	C67.4	Yes	Yes	MX	N0	T4A	Tumor Free	Yes	Yes	White	No	71	Yes	0:LIVING	12.3944	0:ALIVE OR DEAD TUMOR FREE	12.3944	1:Recurred/Progressed	7.95608	1:PROGRESSION	7.95608	EUR
TCGA-BT-A0S7	BLCA	BLCA	68bc786e-07c7-4964-bc88-5e2a8633626a	75	Male	STAGE III	6TH		-27533	0	Not Hispanic Or Latino	2011-09-09	No	C67.9	8120/3	C67.9	Yes	No	MX	N0	T4A	With Tumor	Yes	No	White	No	104	Yes	1:DECEASED	6.57527	1:DEAD WITH TUMOR	6.57527			1:PROGRESSION	6.57527	EUR
TCGA-BT-A0YX	BLCA	BLCA	22473ad4-df39-4716-b558-3c1409d5fa0e	70	Female	STAGE III	6TH	363	-25570	0	Not Hispanic Or Latino	2011-03-18	No	C67.9	8120/3	C67.9	Yes	Yes	M0	N0	T3B	With Tumor		No	White	No		Yes	1:DECEASED	13.1505	1:DEAD WITH TUMOR	13.1505			1:PROGRESSION	10.7177	EUR
TCGA-BT-A20J	BLCA	BLCA	74b1e72d-fdd0-4d84-8858-3bb32d58ff7e	75	Male	STAGE II	5TH		-27646	0	Not Hispanic Or Latino	2011-10-05	No	C67.4	8120/3	C67.4	Yes	Yes	MX	N0	T2B	With Tumor	Yes	No	White	No		Yes	1:DECEASED	19.0354	1:DEAD WITH TUMOR	19.0354			1:PROGRESSION	8.35059	EUR
TCGA-BT-A20N	BLCA	BLCA	ebedab7c-dd7c-448e-8324-78c86f13be8b	72	Male	STAGE III	6TH		-26456	0		2011-10-05	No	C67.0	8120/3	C67.0	Yes	No	MX	N0	T3A	With Tumor	Yes	Yes		No		Yes	1:DECEASED	26.1367	1:DEAD WITH TUMOR	26.1367			1:PROGRESSION	26.1367	EUR
TCGA-BT-A20O	BLCA	BLCA	c0e7fbe7-b9cb-4e65-941b-cd7d581c54ec	75	Male	STAGE III	6TH		-27534	0	Not Hispanic Or Latino	2011-10-05	No	C67.2	8120/3	C67.2	Yes	Yes	MX	N0	T3A	With Tumor	Yes	No	White	No		Yes	1:DECEASED	12.1643	1:DEAD WITH TUMOR	12.1643			1:PROGRESSION	10.3561	EUR
TCGA-BT-A20P	BLCA	BLCA	f48937ed-e294-41f0-8872-7010391167a9	81	Female	STAGE III	6TH		-29634	0	Not Hispanic Or Latino	2011-10-05	No	C67.0	8120/3	C67.0	Yes		M0	N0	T3A		Yes	No	White	No		Yes	1:DECEASED	17.8847		17.8847			0:CENSORED	17.8847	EUR
TCGA-BT-A20Q	BLCA	BLCA	419deaac-ea45-4bdd-9fa0-b5cd8429b44f	73	Male	STAGE IV	6TH		-26778	0	Not Hispanic Or Latino	2011-10-05	No	C67.0	8120/3	C67.0	Yes	Yes	M0	N2	T3B	With Tumor	Yes	No	White	No		Yes	1:DECEASED	19.4957	1:DEAD WITH TUMOR	19.4957			1:PROGRESSION	19.4957	EUR
TCGA-BT-A20R	BLCA	BLCA	f8780a4b-7f55-41d1-bf92-8513955d150e	79	Female	STAGE IV	6TH		-28987	0	Not Hispanic Or Latino	2011-10-05	No	C67.0	8120/3	C67.0	Yes		M0	N1	T3B		Yes	No	White	No		Yes	1:DECEASED	5.06296		5.06296			0:CENSORED	5.06296	EUR
TCGA-BT-A20T	BLCA	BLCA	096b4f32-10c1-4737-a0dd-cae04c54ee33	63	Male	STAGE IV	6TH		-23220	0	Not Hispanic Or Latino	2011-10-05	No	C67.3	8120/3	C67.3	Yes	Yes	M0	N1	T3B	With Tumor	Yes	No	White	No		Yes	1:DECEASED	14.893	1:DEAD WITH TUMOR	14.893			1:PROGRESSION	10.3232	EUR
TCGA-BT-A20U	BLCA	BLCA	83b41d35-69b1-4218-be1a-8821d8a6899c	70	Female	STAGE III	6TH		-25761	0	Not Hispanic Or Latino	2011-10-05	No	C67.0	8120/3	C67.0	Yes	No	M0	N0	T3A	Tumor Free	Yes	No	White	No		Yes	1:DECEASED	14.9587	0:ALIVE OR DEAD TUMOR FREE	14.9587	0:DiseaseFree	14.9587	0:CENSORED	14.9587	EUR
TCGA-BT-A20V	BLCA	BLCA	24f21425-b001-4986-aedf-5b4dd851c6ad	59	Female	STAGE IV	6TH		-21551	0	Not Hispanic Or Latino	2011-10-05	No	C67.2	8120/3	C67.2	Yes		M0	N2	T4A		Yes	No	Black or African American	No		Yes	1:DECEASED	5.06296		5.06296			0:CENSORED	5.06296	AFR_ADMIX
TCGA-BT-A20W	BLCA	BLCA	4dc5cffe-ed8c-47ab-b5fc-f9615b5414f7	71	Male	STAGE II	6TH		-26078	0	Not Hispanic Or Latino	2011-10-05	No	C67.2	8120/3	C67.2	Yes	No	M0	N0	T2B	Tumor Free	Yes	No	White	No		Yes	1:DECEASED	8.35059	0:ALIVE OR DEAD TUMOR FREE	8.35059	0:DiseaseFree	8.35059	0:CENSORED	8.35059	EUR
TCGA-BT-A20X	BLCA	BLCA	be8b3f36-aaa1-4302-b28e-de1996faceaf	56	Male	STAGE IV	6TH		-20519	0	Not Hispanic Or Latino	2011-10-05	No	C67.1	8120/3	C67.1	Yes		M0	N2	T4A	With Tumor	Yes	No	White	No		Yes	1:DECEASED	8.25196	1:DEAD WITH TUMOR	8.25196			1:PROGRESSION	8.25196	EUR
TCGA-BT-A2LA	BLCA	BLCA	797A71EE-372D-41E5-AEEE-5AB3C4661110	54	Male	STAGE III	7TH	522	-20032	0	Not Hispanic Or Latino	2012-03-22	No	C67.1	8120/3	C67.1	Yes	No	M0	N0	T3A	Tumor Free	Yes	No	White	No	95	Yes	0:LIVING	17.1615	0:ALIVE OR DEAD TUMOR FREE	17.1615	0:DiseaseFree	17.1615	0:CENSORED	17.1615	EUR
TCGA-BT-A2LB	BLCA	BLCA	D17A5AB1-3789-4652-AFF5-D8F4F2291F9C	73	Female	STAGE III	7TH	170	-26846	0	Not Hispanic Or Latino	2012-03-26	No	C67.1	8120/3	C67.1	Yes	No	M0	N0	T3A	Tumor Free	Yes	No	White	No	82	Yes	1:DECEASED	16.1752	0:ALIVE OR DEAD TUMOR FREE	16.1752	0:DiseaseFree	16.1752	0:CENSORED	16.1752	EUR
TCGA-BT-A2LD	BLCA	BLCA	9DD97821-7AFD-4982-8B1D-F14F845B79F7	78	Female	STAGE IV	7TH	111	-28673	0	Not Hispanic Or Latino	2012-03-27	No	C67.0	8120/3	C67.0	Yes	Yes	M0	N1	T3A	Tumor Free	Yes	Yes	White	No	100	Yes	1:DECEASED	20.482	1:DEAD WITH TUMOR	20.482			1:PROGRESSION	18.2464	EUR
TCGA-BT-A3PH	BLCA	BLCA	932BCDD4-5145-49E8-9A95-8A546396F572	76	Male	STAGE IV	7TH		-28030	0	Not Hispanic Or Latino	2012-07-05	No	C67.9	8120/3	C67.9	Yes	No	MX	N2	T3B	With Tumor	Yes	No	White	No		Yes	1:DECEASED	4.66844	1:DEAD WITH TUMOR	4.66844			1:PROGRESSION	4.66844	EUR
TCGA-BT-A3PJ	BLCA	BLCA	CB664EEF-BE6F-44EF-AA90-6F6DA0E6440A	76	Male	STAGE III	7TH	789	-27821	0	Not Hispanic Or Latino	2012-07-05	No	C67.2	8120/3	C67.2	Yes	No	M0	N0	T3B	Tumor Free	Yes	No	White	No		Yes	0:LIVING	25.9394	0:ALIVE OR DEAD TUMOR FREE	25.9394	0:DiseaseFree	25.9394	0:CENSORED	25.9394	EUR
TCGA-BT-A3PK	BLCA	BLCA	73041FCF-F3B6-4851-B34D-1D62A1FCF6FE	80	Male	STAGE II	7TH	63	-29314	0	Not Hispanic Or Latino	2012-07-05	No	C67.4	8120/3	C67.4	Yes	No	MX	N0	T2B	Tumor Free	Yes	Yes	White	No	90	Yes	1:DECEASED	9.96153	1:DEAD WITH TUMOR	9.96153			1:PROGRESSION	9.96153	EUR
TCGA-BT-A42B		BLCA	DB84C62D-6904-4EA8-8E51-1262B8D6FF90	59	Male	STAGE IV	7TH	469	-21788	0	Not Hispanic Or Latino	2013-01-04	No	C67.2	8130/3	C67.2	Yes	No	MX	N1	T3A		Yes	No	White	No	185	No	1:DECEASED	17.556	1:DEAD WITH TUMOR	17.556			1:PROGRESSION	17.556	EUR
TCGA-BT-A42C	BLCA	BLCA	B9808EF9-E917-45F9-9E0F-B86F7834B5FF	64	Male	STAGE II	7TH	873	-23584	0	Not Hispanic Or Latino	2013-01-10	No	C67.2	8130/3	C67.2	Yes	No	M0	N0		Tumor Free	Yes	Yes	White	No	59	Yes	0:LIVING	28.7011	0:ALIVE OR DEAD TUMOR FREE	28.7011	0:DiseaseFree	28.7011	0:CENSORED	28.7011	EUR
TCGA-BT-A42E	BLCA	BLCA	8D434CFB-2414-4D93-BF79-7B957BF040DB	74	Male	STAGE III	7TH	1108	-27045	0	Not Hispanic Or Latino	2013-01-10	No	C67.4	8130/3	C67.4	Yes	No	M0	N0	T3A	Tumor Free	Yes	No	White	No	83	Yes	0:LIVING	36.427	0:ALIVE OR DEAD TUMOR FREE	36.427	0:DiseaseFree	36.427	0:CENSORED	36.427	EUR
TCGA-BT-A42F	BLCA	BLCA	DA98BE9D-7ACF-43CE-AA24-38D1D2604506	64	Male	STAGE IV	7TH	864	-23713	0	Not Hispanic Or Latino	2013-01-10	No	C67.4	8120/3	C67.4	Yes	No	MX	N1	T4A	Tumor Free	Yes	No	White	No	102	Yes	0:LIVING	28.4052	0:ALIVE OR DEAD TUMOR FREE	28.4052			0:CENSORED	28.4052	EUR
TCGA-C4-A0EZ	BLCA	BLCA	05935f1d-77c2-46ca-b87a-7a84bce38afd	69	Female	STAGE IV	5TH		-25202	0		2010-08-19	No	C67.9	8120/3	C67.9	Yes	No	M1	N1	T3A	With Tumor		Yes		No	76	Yes	1:DECEASED	8.97524	1:DEAD WITH TUMOR	8.97524			1:PROGRESSION	8.97524	EUR
TCGA-C4-A0F0	BLCA	BLCA	40398c03-a9cc-476b-9ee9-aecf161be43f	60	Male	STAGE II	5TH	59	-22068	0		2010-08-19	No	C67.9	8120/3	C67.9	Yes		M0	N0	T2B	Tumor Free		No			80	Yes	0:LIVING	1.9397	0:ALIVE OR DEAD TUMOR FREE	1.9397			0:CENSORED	1.9397	EUR
TCGA-C4-A0F1		BLCA	ab20d2d5-ea10-4aba-b495-fbe7b18bb394	71	Male	STAGE III	5TH	89	-26178	0		2010-08-19	No	C67.9	8120/3	C67.9	Yes		M0	N0	T3B	Tumor Free		No			82	No	0:LIVING	2.926	0:ALIVE OR DEAD TUMOR FREE	2.926			0:CENSORED	2.926	EUR
TCGA-C4-A0F6	BLCA	BLCA	4ff9b4f2-6d04-4fed-8796-155902a8bf28	82	Female	STAGE III	6TH	700	-29951	0		2010-08-19	No	C67.9	8120/3	C67.9	Yes	No	M0	N0	T3B	Tumor Free		No			68	Yes	0:LIVING	23.0134	0:ALIVE OR DEAD TUMOR FREE	23.0134			0:CENSORED	23.0134	EUR
TCGA-C4-A0F7		BLCA	ca554128-da9d-4f37-9560-ca083509e01d	77	Male	STAGE IV	6TH		-28428	0		2010-08-19	No	C67.9	8120/3	C67.9	Yes		M0	N2	T4B	With Tumor		Yes			70	No	1:DECEASED	2.03833	1:DEAD WITH TUMOR	2.03833			1:PROGRESSION	2.03833	EUR
TCGA-CF-A1HR	BLCA	BLCA	39ea19e1-4959-4f1b-9934-54bdaf766842	62	Male	STAGE III	6TH	389	-22777	0	Not Hispanic Or Latino	2011-06-17	No	C67.9	8120/3	C67.9	Yes	Yes	M0	N0	T3	Tumor Free	No	No	Asian	No	61	Yes	0:LIVING	12.7889	0:ALIVE OR DEAD TUMOR FREE	12.7889	1:Recurred/Progressed	9.66565	1:PROGRESSION	9.66565	EAS
TCGA-CF-A1HS	BLCA	BLCA	a73c0842-39c5-4c2c-aa6a-f31341a4f36e	75	Female	STAGE III	6TH	382	-27565	0	Not Hispanic Or Latino	2011-06-17	No	C67.9	8070/3	C67.9	Yes	Yes	M0	N0	T3	Tumor Free	No	No	Asian	No	52	Yes	0:LIVING	12.5588	0:ALIVE OR DEAD TUMOR FREE	12.5588	1:Recurred/Progressed	4.37255	1:PROGRESSION	4.37255	EAS
TCGA-CF-A27C	BLCA	BLCA	7fee9d6f-c0ea-43c2-89c2-66d965a077a8	52	Male	STAGE III	6TH	425	-19270	0	Not Hispanic Or Latino	2011-07-21	No	C67.9	8130/3	C67.9	Yes	No	M0	N0	T3	Tumor Free	No	No	Asian	Yes	59	Yes	0:LIVING	13.9724	0:ALIVE OR DEAD TUMOR FREE	13.9724	0:DiseaseFree	13.9724	0:CENSORED	13.9724	EAS
TCGA-CF-A3MF	BLCA	BLCA	1E308B12-0590-4DAE-94D0-A539FCF25DF7	34	Male	STAGE III	7TH	383	-12557	0	Not Hispanic Or Latino	2012-03-06	No	C67.9	8130/3	C67.9	Yes	No	M0	N0	T3	Tumor Free	No	No	Asian	Yes		Yes	0:LIVING	12.5916	0:ALIVE OR DEAD TUMOR FREE	12.5916	0:DiseaseFree	12.5916	0:CENSORED	12.5916	EAS
TCGA-CF-A3MG	BLCA	BLCA	39EFA06A-FFE5-40B3-8F8A-A2D7071BC9E3	48	Male	STAGE II	7TH	369	-17600	0	Not Hispanic Or Latino	2012-03-06	No	C67.9	8130/3	C67.9	Yes	No	M0	N0	T2	Tumor Free	No	No	Asian	No	62	Yes	0:LIVING	12.1314	0:ALIVE OR DEAD TUMOR FREE	12.1314	0:DiseaseFree	12.1314	0:CENSORED	12.1314	EAS
TCGA-CF-A3MH	BLCA	BLCA	B8A8D2FC-421B-4393-8D5A-946CF72CB496	75	Male	STAGE II	7TH	398	-27458	0	Not Hispanic Or Latino	2012-03-06	No	C67.9	8130/3	C67.9	Yes	No	M0	N0	T2		No	No	Asian	Yes	59	Yes	0:LIVING	13.0848	0:ALIVE OR DEAD TUMOR FREE	13.0848	0:DiseaseFree	13.0848	0:CENSORED	13.0848	EAS
TCGA-CF-A3MI	BLCA	BLCA	F1EBF96B-8DF9-4E59-ACEF-7AD433E40214	62	Male	STAGE II	7TH	370	-22716	0	Not Hispanic Or Latino	2012-03-06	No	C67.9	8130/3	C67.9	Yes	No	M0	N0	T2		No	No	Asian	No	62	Yes	0:LIVING	12.1643	0:ALIVE OR DEAD TUMOR FREE	12.1643	0:DiseaseFree	12.1643	0:CENSORED	12.1643	EAS
TCGA-CF-A47S	BLCA	BLCA	D2DF20D4-6704-41E6-B33D-616225BD737C	41	Male	STAGE II	7TH	333	-15225	0	Not Hispanic Or Latino	2013-03-11	No	C67.9	8130/3	C67.9	Yes	No	M0	N0	T2	Tumor Free	No	No	Asian	Yes	63	Yes	0:LIVING	10.9478	0:ALIVE OR DEAD TUMOR FREE	10.9478	0:DiseaseFree	10.9478	0:CENSORED	10.9478	EAS
TCGA-CF-A47T	BLCA	BLCA	0DB0F02F-94F5-492F-8840-5254792F6879	58	Female	STAGE II	7TH	205	-21347	0	Not Hispanic Or Latino	2013-03-11	No	C67.9	8130/3	C67.9	Yes	Yes	M0	N0	T2	Tumor Free	No	No	Asian	Yes	54	Yes	1:DECEASED	12.6574	1:DEAD WITH TUMOR	12.6574	1:Recurred/Progressed	4.56981	1:PROGRESSION	4.56981	EAS
TCGA-CF-A47V	BLCA	BLCA	E5086EAB-C920-4E3E-A965-90F3F495363A	52	Male	STAGE II	7TH	379	-19265	0	Not Hispanic Or Latino	2013-03-11	No	C67.9	8130/3	C67.9	Yes	No	M0	N0	T2	Tumor Free	No	No	Asian	Yes	59	Yes	0:LIVING	12.4601	0:ALIVE OR DEAD TUMOR FREE	12.4601	0:DiseaseFree	12.4601	0:CENSORED	12.4601	EAS
TCGA-CF-A47W	BLCA	BLCA	122FC134-8915-47DB-96C9-AB1853C3CD18	42	Male	STAGE II	7TH	368	-15497	0	Not Hispanic Or Latino	2013-03-11	No	C67.9	8130/3	C67.9	Yes	No	M0	N0	T2	Tumor Free	No	No	Asian	No	60	Yes	0:LIVING	12.0985	0:ALIVE OR DEAD TUMOR FREE	12.0985	0:DiseaseFree	12.0985	0:CENSORED	12.0985	EAS
TCGA-CF-A47X	BLCA	BLCA	82D5F37F-5A1B-49D8-B990-AC222B4E1C1D	60	Male	STAGE II	7TH	384	-22200	0	Not Hispanic Or Latino	2013-03-11	No	C67.9	8130/3	C67.9	Yes	No	M0	N0	T2	Tumor Free	No	No	Asian	Yes	62	Yes	0:LIVING	12.6245	0:ALIVE OR DEAD TUMOR FREE	12.6245	0:DiseaseFree	12.6245	0:CENSORED	12.6245	EAS
TCGA-CF-A47Y	BLCA	BLCA	9BCFF619-F75A-4AA4-9E09-2E9AA7B59225	55	Male	STAGE II	7TH	373	-20432	0	Not Hispanic Or Latino	2013-03-11	No	C67.9	8130/3	C67.9	Yes	No	M0	N0	T2	Tumor Free	No	No	Asian	No	68	Yes	0:LIVING	12.2629	0:ALIVE OR DEAD TUMOR FREE	12.2629	0:DiseaseFree	12.2629	0:CENSORED	12.2629	EAS
TCGA-CF-A5U8	BLCA	BLCA	4CC25ADB-6DB4-46AA-9FC9-C2C6339FB6D3	59	Male	STAGE II	6TH	399	-21734	0	Not Hispanic Or Latino	2014-01-03	No	C67.9	8120/3	C67.9	Yes	No	M0	N0	T2	Tumor Free	No	No	Asian	No	49	Yes	0:LIVING	13.1177	0:ALIVE OR DEAD TUMOR FREE	13.1177	0:DiseaseFree	13.1177	0:CENSORED	13.1177	EAS
TCGA-CF-A5UA	BLCA	BLCA	B52C870C-BFB8-4E68-86C0-64D57E5C9AE3	67	Male	STAGE II	6TH	365	-24625	0	Not Hispanic Or Latino	2014-01-03	No	C67.9	8120/3	C67.9	Yes	No	M0	N0	T2	Tumor Free	No	No	Asian	No	52	Yes	0:LIVING	11.9999	0:ALIVE OR DEAD TUMOR FREE	11.9999	0:DiseaseFree	11.9999	0:CENSORED	11.9999	EAS
TCGA-CF-A7I0	BLCA	BLCA	25AC9ACD-328B-4FAE-A448-4F3957B1B212	54	Male	STAGE II	6TH	368	-20059	0	Not Hispanic Or Latino	2014-01-03	No	C67.2	8130/3	C67.2	Yes	No	M0	N0	T2	Tumor Free	No	No	Asian	No	56	Yes	0:LIVING	12.0985	0:ALIVE OR DEAD TUMOR FREE	12.0985	0:DiseaseFree	12.0985	0:CENSORED	12.0985	EAS
TCGA-CF-A8HX	BLCA	BLCA	43F9B602-683A-4FA1-B044-8FC5794B1453	55	Female	STAGE II	6TH	345	-20259	0	Not Hispanic Or Latino	2014-12-30	No	C67.9	8120/3	C67.9	Yes	No	M0	N0	T2	Tumor Free	No	No	Asian	No	56	Yes	0:LIVING	11.3423	0:ALIVE OR DEAD TUMOR FREE	11.3423	0:DiseaseFree	11.3423	0:CENSORED	11.3423	EAS
TCGA-CF-A8HY	BLCA	BLCA	6A3E87D7-E360-44C5-9764-4B630DF383E6	59	Male	STAGE II	6TH	345	-21636	0	Not Hispanic Or Latino	2014-12-30	No	C67.9	8120/3	C67.9	Yes	No	M0	N0	T2	Tumor Free	No	No	Asian	No	66	Yes	0:LIVING	11.3423	0:ALIVE OR DEAD TUMOR FREE	11.3423	0:DiseaseFree	11.3423	0:CENSORED	11.3423	EAS
TCGA-CF-A9FF	BLCA	BLCA	736E8CDF-E2D7-4141-86A9-45C34178A1C8	52	Male	STAGE II	6TH	361	-19195	0	Not Hispanic Or Latino	2014-12-30	No	C67.2	8130/3	C67.2	Yes	No	M0	N0	T2	Tumor Free	No	No	Asian	No	54	Yes	0:LIVING	11.8684	0:ALIVE OR DEAD TUMOR FREE	11.8684	0:DiseaseFree	11.8684	0:CENSORED	11.8684	EAS
TCGA-CF-A9FH	BLCA	BLCA	83A369AE-003B-432B-A7B2-C630805B43C1	85	Male	STAGE II	6TH	-64	-31236	0	Not Hispanic Or Latino	2014-12-30	No	C67.9	8130/3	C67.9	Yes	No	M0	N0	T2	Tumor Free	No	No	Asian	No	58	Yes	0:LIVING	0	0:ALIVE OR DEAD TUMOR FREE	0	0:DiseaseFree	0	0:CENSORED	0	EAS
TCGA-CF-A9FL	BLCA	BLCA	96292F0E-5D09-4C44-8DFC-73EBDE6BF137	85	Male	STAGE III	6TH	84	-31099	0	Not Hispanic Or Latino	2014-12-30	No	C67.9	8130/3	C67.9	Yes	Yes	M0	N0	T3B	Tumor Free	No	Yes	Asian	No	45	Yes	1:DECEASED	18.5751	1:DEAD WITH TUMOR	18.5751	1:Recurred/Progressed	10.5862	1:PROGRESSION	10.5862	EAS
TCGA-CF-A9FM		BLCA	AAD167AB-4772-4616-AFB3-265E00D4A3F0	50	Male	STAGE I	6TH	398	-18445	0	Not Hispanic Or Latino	2014-12-30	No	C67.9	8130/3	C67.9	Yes	No	M0	N0	T1	Tumor Free	No	No	Asian	No	53	No	0:LIVING	13.0848	0:ALIVE OR DEAD TUMOR FREE	13.0848	0:DiseaseFree	13.0848	0:CENSORED	13.0848	EAS
TCGA-CU-A0YN	BLCA	BLCA	679a6869-2ce9-4472-8db1-8869e2c1a440	60	Male	STAGE III	6TH		-21927	0	Not Hispanic Or Latino	2011-01-05	No	C67.9	8130/3	C67.9	Yes	No	M0	N0	T3A			No	White	No	67.4	Yes	1:DECEASED	12.9204		12.9204			0:CENSORED	12.9204	EUR
TCGA-CU-A0YO	BLCA	BLCA	4a9ef220-922c-49cf-bbed-d173b214ed31	84	Male	STAGE IV	6TH		-30817	0	Not Hispanic Or Latino	2011-04-07	No	C67.9	8130/3	C67.9	Yes		MX	N2	T3A	With Tumor	Yes	Yes	White	No		Yes	1:DECEASED	4.89858	1:DEAD WITH TUMOR	4.89858			1:PROGRESSION	3.87941	EUR
TCGA-CU-A0YR	BLCA	BLCA	811b3950-36e7-485f-bc48-aca1eee2ddef	83	Male	STAGE IV		219	-30674	0	Not Hispanic Or Latino	2011-01-05	No	C67.9	8120/3	C67.9	Yes	Yes	M0	N2	T2	With Tumor		No	White	No	75.4	Yes	1:DECEASED	15.1231	1:DEAD WITH TUMOR	15.1231			1:PROGRESSION	7.19992	EUR
TCGA-CU-A3KJ	BLCA	BLCA	A75584BC-BEF7-48F6-B4B3-C1472A3AF768	75	Male	STAGE III	7TH	562	-27692	0	Not Hispanic Or Latino	2012-04-19	No	C67.9	8120/3	C67.9	Yes	Yes	M0	N0	T3B	With Tumor	Yes	Yes	White	No	75	Yes	0:LIVING	18.4765	0:ALIVE OR DEAD TUMOR FREE	18.4765			1:PROGRESSION	5.45747	EUR
TCGA-CU-A3QU	BLCA	BLCA	AE6D853B-A7F0-4465-B7BF-5A45006AB3B3	58	Male	STAGE IV	7TH	158	-21233	0	Not Hispanic Or Latino	2012-09-24	No	C67.9	8120/3	C67.9	Yes		M0	N1	T2B	Tumor Free	Yes	No	White	No	87	Yes	0:LIVING	5.19446	0:ALIVE OR DEAD TUMOR FREE	5.19446			0:CENSORED	5.19446	EUR
TCGA-CU-A3YL	BLCA	BLCA	087A7F70-2FA8-4A16-B130-4DF10A70C662	67	Male	STAGE III	7TH	906	-24524	0	Not Hispanic Or Latino	2012-09-24	No	C67.9	8130/3	C67.9	Yes	Yes	M0	N0	T4A	Tumor Free	Yes	No	White	No	93	Yes	0:LIVING	29.786	0:ALIVE OR DEAD TUMOR FREE	29.786	1:Recurred/Progressed	12.1643	1:PROGRESSION	12.1643	EUR
TCGA-CU-A5W6	BLCA	BLCA	7A7FCDD3-CCE9-47CF-A26F-CC6FF34ECD9A	70	Male	STAGE III	7TH		-25706	0	Not Hispanic Or Latino	2013-05-20	No	C67.9	8120/3	C67.9	Yes	No	M0	N0	T4A	Tumor Free	Yes	No	White	No	81	Yes	1:DECEASED	1.84108	0:ALIVE OR DEAD TUMOR FREE	1.84108	0:DiseaseFree	1.84108	0:CENSORED	1.84108	EUR
TCGA-CU-A72E	BLCA	BLCA	AE080E88-82DA-480C-BD13-AE214DA0463C	76	Male	STAGE IV	7TH	284	-27963	0	Not Hispanic Or Latino	2013-12-09	Yes	C67.9	8120/3	C67.9	Yes	Yes	M0	N2	T3B		Yes	Yes	White	No	137	Yes	1:DECEASED	13.5779	1:DEAD WITH TUMOR	13.5779			1:PROGRESSION	8.41635	EUR
TCGA-DK-A1A3	BLCA	BLCA	c5b20ccc-523d-491c-8536-008e05c57212	60	Male	STAGE IV	6TH	77	-22235	0	Not Hispanic Or Latino	2011-04-06	No	C67.9	8120/3	C67.9	Yes		M0	N2	T3	With Tumor	Yes	No	White		76	Yes	1:DECEASED	21.8628	1:DEAD WITH TUMOR	21.8628			1:PROGRESSION	21.8628	EUR
TCGA-DK-A1A5	BLCA	BLCA	904a8757-e0c5-41ef-b583-c8f170caaac1	79	Male	STAGE II	6TH		-29111	0	Not Hispanic Or Latino	2011-04-11	No	C67.9	8120/3	C67.9	Yes	No	M0	N0	T2B	Tumor Free	Yes	Yes	White	No	60	Yes	1:DECEASED	2.13696	0:ALIVE OR DEAD TUMOR FREE	2.13696	0:DiseaseFree	2.13696	0:CENSORED	2.13696	EUR
TCGA-DK-A1A6	BLCA	BLCA	9c274536-3ca1-4f0e-93a8-1688074d862f	53	Male	STAGE IV	6TH	2020	-19554	0		2011-04-11	No	C67.9	8120/3	C67.9	Yes	No	M0	N1	T2A	Tumor Free	Yes	No	White	No	97.91	Yes	0:LIVING	66.4102	0:ALIVE OR DEAD TUMOR FREE	66.4102			0:CENSORED	66.4102	EUR
TCGA-DK-A1A7	BLCA	BLCA	3ed614e7-f356-4d87-985b-d3bbbae3bb40	67	Female	STAGE IV	6TH	560	-24499	0	Not Hispanic Or Latino	2011-04-12	No	C67.9	8120/3	C67.9	Yes	Yes	M0	N2	T3	With Tumor	Yes	No	White	No	48	Yes	0:LIVING	18.4108	0:ALIVE OR DEAD TUMOR FREE	18.4108			1:PROGRESSION	3.68215	EUR
TCGA-DK-A1AA	BLCA	BLCA	56d8a1b8-1268-4362-a7f1-77b76fbf1b59	57	Male	STAGE III	6TH	578	-21093	0	Not Hispanic Or Latino	2011-04-12	No	C67.9	8120/3	C67.9	Yes	No	M0	N0	T3	Tumor Free	Yes	Yes	White	No	104.3	Yes	0:LIVING	19.0025	0:ALIVE OR DEAD TUMOR FREE	19.0025	0:DiseaseFree	19.0025	0:CENSORED	19.0025	EUR
TCGA-DK-A1AB	BLCA	BLCA	f027d254-ec01-4882-a8a7-964ae90b7d49	74	Female	STAGE IV	6TH	271	-27126	0	Not Hispanic Or Latino	2011-04-12	No	C67.9	8120/3	C67.9	Yes	Yes	M0	N2	T4A		Yes	No	White	No	89	Yes	1:DECEASED	16.7012		16.7012			1:PROGRESSION	11.967	EUR
TCGA-DK-A1AC	BLCA	BLCA	36c14e9d-1863-4c55-bbbb-f8c9dd418932	72	Male	STAGE III	6TH	3981	-26307	0		2011-04-13	No	C67.9	8120/3	C67.9	Yes	No	M0	N0	T3B	Tumor Free	Yes	Yes	White	No	76.5	Yes	0:LIVING	130.881	0:ALIVE OR DEAD TUMOR FREE	130.881	0:DiseaseFree	130.881	0:CENSORED	130.881	EUR
TCGA-DK-A1AD	BLCA	BLCA	88a521ce-a5e9-4c6f-83d4-ec36a62fedb6	69	Male	STAGE IV	5TH	3420	-25317	0		2011-04-13	No	C67.9	8120/3	C67.9	Yes	No	M0	N2	T3B	Tumor Free	Yes	No	White	No	80.7	Yes	0:LIVING	112.437	0:ALIVE OR DEAD TUMOR FREE	112.437			0:CENSORED	112.437	EUR
TCGA-DK-A1AE	BLCA	BLCA	493a4ff2-37a5-4b79-928d-83dbfe534556	84	Male	STAGE III	6TH	491	-30707	0	Not Hispanic Or Latino	2011-04-13	No	C67.9	8120/3	C67.9	Yes	Yes	M0	N0	T3	With Tumor	Yes	No	White	No	62.5	Yes	0:LIVING	16.1423	0:ALIVE OR DEAD TUMOR FREE	16.1423			1:PROGRESSION	6.93691	EUR
TCGA-DK-A1AF	BLCA	BLCA	f3104468-bf17-434b-8a7e-bc3b253121ea	84	Female	STAGE IV	6TH	536	-30914	0	Not Hispanic Or Latino	2011-04-13	No	C67.9	8120/3	C67.9	Yes	Yes	M0	N2	T3	Tumor Free	Yes	No	White	No	65.3	Yes	0:LIVING	17.6217	0:ALIVE OR DEAD TUMOR FREE	17.6217			1:PROGRESSION	9.30401	EUR
TCGA-DK-A1AG	BLCA	BLCA	f8c0a69c-df53-4a0a-a30e-4424c0ce3dd5	65	Male	STAGE III	6TH	475	-24095	0	Not Hispanic Or Latino	2011-04-13	No	C67.9	8120/3	C67.9	Yes	No	M0	N0	T3	Tumor Free	Yes	No	White	No	94	Yes	0:LIVING	15.6163	0:ALIVE OR DEAD TUMOR FREE	15.6163	0:DiseaseFree	15.6163	0:CENSORED	15.6163	EUR
TCGA-DK-A2HX	BLCA	BLCA	C728FAC9-5452-4759-A4ED-A366E0F757CB	80	Female	STAGE IV	6TH	55	-29332	0	Not Hispanic Or Latino	2011-11-22	No	C67.9	8120/3	C67.9	Yes		M0	N2	T3	Tumor Free	Yes	Yes	White		52.5	Yes	1:DECEASED	46.6844	0:ALIVE OR DEAD TUMOR FREE	46.6844			0:CENSORED	46.6844	EUR
TCGA-DK-A2I1	BLCA	BLCA	036B9681-AB58-4734-A8FD-E0D5D078BF5A	73	Female	STAGE II	6TH	546	-26726	0	Not Hispanic Or Latino	2011-11-22	No	C67.9	8130/3	C67.9	Yes	No	M0	N0	T2B	Tumor Free	Yes	No	White	No	71.5	Yes	0:LIVING	17.9505	0:ALIVE OR DEAD TUMOR FREE	17.9505	0:DiseaseFree	17.9505	0:CENSORED	17.9505	EUR
TCGA-DK-A2I2	BLCA	BLCA	234086DD-5A74-4FF1-94AB-BAD43EE69D5C	63	Female	STAGE IV	6TH		-23116	0	Not Hispanic Or Latino	2011-11-22	No	C67.9	8120/3	C67.9	Yes	Yes	M0	N3	T3	With Tumor	Yes	No	White	No	75	Yes	1:DECEASED	7.7917	1:DEAD WITH TUMOR	7.7917			1:PROGRESSION	5.35885	EUR
TCGA-DK-A2I4	BLCA	BLCA	5C4AEBEB-FB6F-4D66-B24A-89EF20DE971E	79	Male	STAGE III	6TH	4343	-29037	0	Not Hispanic Or Latino	2012-03-10	No	C67.3	8130/3	C67.3	Yes	No	M0	N0	T3B	Tumor Free	Yes	No	White	No	104	Yes	0:LIVING	142.782	0:ALIVE OR DEAD TUMOR FREE	142.782	0:DiseaseFree	142.782	0:CENSORED	142.782	EUR
TCGA-DK-A2I6	BLCA	BLCA	DE810AF0-4C18-4E8F-9836-F8ABC425E3EB	81	Male	STAGE IV	6TH	2656	-29789	0	Not Hispanic Or Latino	2011-11-22	No	C67.0	8120/3	C67.0	Yes	No	M0	N1	T2B	Tumor Free	Yes	Yes	White	No	88.5	Yes	0:LIVING	87.3196	0:ALIVE OR DEAD TUMOR FREE	87.3196			0:CENSORED	87.3196	EUR
TCGA-DK-A3IK	BLCA	BLCA	3F0A0748-9ACC-4D0B-BA18-7C08BD183F86	87	Male	STAGE IV	6TH	67	-32076	0	Not Hispanic Or Latino	2012-03-10	No	C67.2	8120/3	C67.2	Yes		M0	N2	T3	Tumor Free	Yes	No	White		91.2	Yes	1:DECEASED	4.79995	0:ALIVE OR DEAD TUMOR FREE	4.79995			0:CENSORED	4.79995	EUR
TCGA-DK-A3IL	BLCA	BLCA	178B28CD-99C3-48DC-8D09-1EF71B4CEE80	79	Female	STAGE IV	6TH	121	-29047	0	Not Hispanic Or Latino	2012-03-10	No	C67.2	8120/3	C67.2	Yes		M0	N2	T3	Tumor Free	Yes	No	White		73	Yes	1:DECEASED	13.5779	0:ALIVE OR DEAD TUMOR FREE	13.5779			0:CENSORED	13.5779	EUR
TCGA-DK-A3IM	BLCA	BLCA	41B59716-116F-4942-8B63-409870A87E26	76	Male	STAGE III	6TH	238	-28106	0	Not Hispanic Or Latino	2012-03-12	No	C67.9	8120/3	C67.9	Yes		M0	N0	T3	With Tumor	Yes	No	White		92.1	Yes	1:DECEASED	8.15334	1:DEAD WITH TUMOR	8.15334	1:Recurred/Progressed	6.60815	1:PROGRESSION	6.60815	EUR
TCGA-DK-A3IN	BLCA	BLCA	FC0032DB-B6D8-4DA3-BD1B-BEEC4196ABF0	72	Male	STAGE III	7TH		-26562	0	Not Hispanic Or Latino	2012-03-12	No	C67.2	8120/3	C67.2	Yes	No	M0	N0	T4A	Tumor Free	Yes	Yes	White	No	107.5	Yes	1:DECEASED	8.21909	0:ALIVE OR DEAD TUMOR FREE	8.21909	0:DiseaseFree	8.21909	0:CENSORED	8.21909	EUR
TCGA-DK-A3IQ	BLCA	BLCA	E44F60EC-66C4-45A2-A003-0A1FAF1D6E03	74	Male	STAGE III	6TH	319	-27194	0	Not Hispanic Or Latino	2012-03-12	No	C67.4	8120/3	C67.4	Yes	Yes	M0	N0	T3	With Tumor	Yes	Yes	White	No	75.4	Yes	1:DECEASED	17.7204	1:DEAD WITH TUMOR	17.7204	1:Recurred/Progressed	8.21909	1:PROGRESSION	8.21909	EUR
TCGA-DK-A3IS	BLCA	BLCA	9F75CC89-CC3F-4AE9-973D-DA37C6417BFC	68	Male	STAGE II	6TH	1529	-25098	0	Not Hispanic Or Latino	2012-03-13	No	C67.9	8120/3	C67.9	Yes	No	M0	N0	T2A	Tumor Free	Yes	Yes	White	No	83.5	Yes	0:LIVING	50.2679	0:ALIVE OR DEAD TUMOR FREE	50.2679	0:DiseaseFree	50.2679	0:CENSORED	50.2679	EUR
TCGA-DK-A3IT	BLCA	BLCA	58520C66-7688-435A-B09F-653B18768C41	62	Male	STAGE III	6TH	648	-22786	0	Not Hispanic Or Latino	2012-03-13	No	C67.2	8120/3	C67.2	Yes	No	M0	N0	T3	Tumor Free	Yes	Yes	White	No	110	Yes	0:LIVING	21.3039	0:ALIVE OR DEAD TUMOR FREE	21.3039	0:DiseaseFree	21.3039	0:CENSORED	21.3039	EUR
TCGA-DK-A3IU	BLCA	BLCA	F093F043-EFD4-4CBA-A87F-8CBB5C1ACD9E	58	Male	STAGE II	6TH	609	-21369	0	Not Hispanic Or Latino	2012-03-10	No	C67.4	8120/3	C67.4	Yes	Yes	M0	N0	T2B	Tumor Free		Yes	White	No	96.5	Yes	1:DECEASED	23.2107	1:DEAD WITH TUMOR	23.2107	1:Recurred/Progressed	15.1889	1:PROGRESSION	15.1889	EUR
TCGA-DK-A3IV	BLCA	BLCA	F953DC5D-58BF-4936-B9FE-74B45E8C00E5	60	Male	STAGE II	6TH		-22237	0	Not Hispanic Or Latino	2012-03-12	No	C67.2	8120/3	C67.2	Yes	Yes	M0	NX		With Tumor	No	Yes	White	No	85.4	Yes	1:DECEASED	9.66565	1:DEAD WITH TUMOR	9.66565			1:PROGRESSION	6.96979	EUR
TCGA-DK-A3WW	BLCA	BLCA	2AB0FB7B-AD2A-403D-9411-712974CCD878	57	Male	STAGE III	7TH	633	-20909	0	Not Hispanic Or Latino	2012-08-31	No	C67.4	8120/3	C67.4	Yes	No	M0	N0	T3	Tumor Free	Yes	No	White	No	85	Yes	0:LIVING	20.8107	0:ALIVE OR DEAD TUMOR FREE	20.8107	0:DiseaseFree	20.8107	0:CENSORED	20.8107	EUR
TCGA-DK-A3WX	BLCA	BLCA	D63C186D-ADD6-492E-8250-E83F46D39D00	67	Female	STAGE III	6TH		-24553	0	Not Hispanic Or Latino	2012-08-31	No	C67.2	8120/3	C67.2	Yes	Yes	M0	N0	T3	With Tumor	Yes	No	White	No	70	Yes	1:DECEASED	10.5533	1:DEAD WITH TUMOR	10.5533			1:PROGRESSION	5.49035	EUR
TCGA-DK-A3WY	BLCA	BLCA	9BB5D187-033E-4E86-A76E-E1A6D20488F7	67	Female	STAGE III	5TH	4967	-24536	0	Not Hispanic Or Latino	2012-08-31	No	C67.1	8120/3	C67.1	Yes	No	M0	N0	T3	Tumor Free	Yes	No	White	No	67	Yes	0:LIVING	163.297	0:ALIVE OR DEAD TUMOR FREE	163.297	0:DiseaseFree	163.297	0:CENSORED	163.297	EUR
TCGA-DK-A3X1	BLCA	BLCA	6BDDAFDE-7004-49B6-80CF-8081CD4B7D44	78	Female	STAGE III	6TH	2009	-28757	0	Not Hispanic Or Latino	2012-08-31	No	C67.1	8120/3	C67.1	Yes	No	M0	N0	T3	Tumor Free	Yes	Yes	White	No		Yes	0:LIVING	66.0486	0:ALIVE OR DEAD TUMOR FREE	66.0486	0:DiseaseFree	66.0486	0:CENSORED	66.0486	EUR
TCGA-DK-A3X2	BLCA	BLCA	40551D53-388B-4067-9341-76E94D023703	85	Male	STAGE IV	6TH		-31160	0	Not Hispanic Or Latino	2012-08-31	No	C67.2	8120/3	C67.2	Yes	Yes	M0	N2	T3	With Tumor		Yes	White	No		Yes	1:DECEASED	17.9834	1:DEAD WITH TUMOR	17.9834			1:PROGRESSION	17.5231	EUR
TCGA-DK-A6AV	BLCA	BLCA	B41DF0B0-572E-4DDB-9F1D-1B69DD1AD290	82	Female	STAGE II	6TH	1952	-30089	0	Not Hispanic Or Latino	2013-09-06	No	C67.1	8120/3	C67.1	Yes	No	M0	N0	T2A	Tumor Free	Yes	No	Asian	No	55	Yes	0:LIVING	64.1746	0:ALIVE OR DEAD TUMOR FREE	64.1746	0:DiseaseFree	64.1746	0:CENSORED	64.1746	EAS
TCGA-DK-A6AW	BLCA	BLCA	01C815BA-7BDA-4F7E-865C-0C5776FEBF2C	70	Male	STAGE II	6TH	1621	-25644	0	Not Hispanic Or Latino	2013-09-06	No	C67.0	8120/3	C67.0	Yes	No	M0	N0	T2A	Tumor Free	Yes	Yes	White	No	95	Yes	0:LIVING	53.2926	0:ALIVE OR DEAD TUMOR FREE	53.2926	0:DiseaseFree	53.2926	0:CENSORED	53.2926	EUR
TCGA-DK-A6B0	BLCA	BLCA	73BC18A4-3600-409E-A2B5-E09E2B3F040D	61	Male	STAGE II	6TH	2330	-22439	0	Not Hispanic Or Latino	2013-09-06	No	C67.2	8120/3	C67.2	Yes	No	M0	N0	T2B	Tumor Free		No	White	No	79	Yes	0:LIVING	76.6019	0:ALIVE OR DEAD TUMOR FREE	76.6019	0:DiseaseFree	76.6019	0:CENSORED	76.6019	EUR
TCGA-DK-A6B1	BLCA	BLCA	0D2CD56C-09C6-467D-B3AA-1F7FE0CC60E1	67	Male	STAGE II	6TH	2049	-24607	0	Not Hispanic Or Latino	2013-09-06	No	C67.3	8120/3	C67.3	Yes	No	M0	N0	T2A	Tumor Free	Yes	Yes	White	No	107	Yes	0:LIVING	67.3636	0:ALIVE OR DEAD TUMOR FREE	67.3636	0:DiseaseFree	67.3636	0:CENSORED	67.3636	EUR
TCGA-DK-A6B2		BLCA	10C825D7-4E21-43E7-AC95-DDA75FBDAF74	70	Male	STAGE IV	6TH	477	-25625	0	Not Hispanic Or Latino	2013-09-06	No	C67.4	8120/3	C67.4	Yes	Yes	M0	N1	T3	With Tumor	Yes	Yes	White	No	107	No	0:LIVING	15.682	0:ALIVE OR DEAD TUMOR FREE	15.682			1:PROGRESSION	8.81086	EUR
TCGA-DK-A6B5	BLCA	BLCA	D5E8D936-40AE-4FD3-B40E-CAC54763D71F	45	Male	STAGE IV	6TH	1542	-16453	0	Not Hispanic Or Latino	2013-09-06	No	C67.3	8120/3	C67.3	Yes	No	M0	N2	T4A	Tumor Free	Yes	Yes	White	No	95	Yes	0:LIVING	50.6953	0:ALIVE OR DEAD TUMOR FREE	50.6953			0:CENSORED	50.6953	EUR
TCGA-DK-A6B6	BLCA	BLCA	AB6580E4-5DE9-4361-B06A-1D20E5571890	57	Male	STAGE II	6TH	1115	-21007	0	Not Hispanic Or Latino	2013-09-06	No	C67.4	8120/3	C67.4	Yes	No	MX	NX		Tumor Free		No	White	No	103	Yes	0:LIVING	36.6571	0:ALIVE OR DEAD TUMOR FREE	36.6571	0:DiseaseFree	36.6571	0:CENSORED	36.6571	EUR
TCGA-DK-AA6L	BLCA	BLCA	CBE6C328-F7E1-44B2-B4E5-B495F46A7FB7	48	Male	STAGE IV	7TH		-17635	0	Not Hispanic Or Latino	2014-05-30	No	C67.1	8120/3	C67.1	Yes	Yes	MX	N1	T3	With Tumor	Yes	Yes	White	No	115	Yes	1:DECEASED	38.2352	1:DEAD WITH TUMOR	38.2352			1:PROGRESSION	30.2462	EUR
TCGA-DK-AA6M	BLCA	BLCA	D8B07FDD-5580-4BCC-9619-B5E0C9F0AA3D	64	Female	STAGE II	7TH	1582	-23574	0	Not Hispanic Or Latino	2014-07-07	No	C67.2	8120/3	C67.2	Yes	No	M0	N0	T2	Tumor Free	No	Yes	White	No	75	Yes	0:LIVING	52.0104	0:ALIVE OR DEAD TUMOR FREE	52.0104			0:CENSORED	52.0104	EUR
TCGA-DK-AA6P	BLCA	BLCA	4E702CA1-C0E0-4B9C-B9C7-7D7946818561	72	Female	STAGE II	7TH	457	-26560	0	Not Hispanic Or Latino	2014-07-07	No	C67.2	8120/3	C67.2	Yes	Yes	M0	N0		Tumor Free	No	No	White	No	66	Yes	0:LIVING	15.0245	0:ALIVE OR DEAD TUMOR FREE	15.0245			1:PROGRESSION	0.526022	EUR
TCGA-DK-AA6Q	BLCA	BLCA	60419F8C-92C2-4E8F-B2FA-A767D30C9D59	61	Female	STAGE IV	7TH		-22314	0	Not Hispanic Or Latino	2014-07-07	No	C67.4	8120/3	C67.4	Yes	Yes	M0	N1	T3	With Tumor	Yes	No	White	No	64	Yes	1:DECEASED	13.5779	1:DEAD WITH TUMOR	13.5779			1:PROGRESSION	9.36976
TCGA-DK-AA6R	BLCA	BLCA	5DB4B168-A6BA-482C-B067-2274EBA96AAD	68	Male	STAGE IV	5TH	5041	-25196	0	Not Hispanic Or Latino	2014-07-07	No	C67.2	8120/3	C67.2	Yes	Yes	M0	N1	T4	With Tumor		Yes	White	No	74	Yes	0:LIVING	165.73	0:ALIVE OR DEAD TUMOR FREE	165.73			1:PROGRESSION	161.324	EUR
TCGA-DK-AA6S	BLCA	BLCA	45EEA556-E97B-4912-8AA9-7E5C709EB52B	60	Male	STAGE III	5TH	5050	-22027	0	Not Hispanic Or Latino	2014-07-07	No	C67.2	8120/3	C67.2	Yes	Yes	M0	N0	T3B	With Tumor		Yes	White	Yes	100	Yes	0:LIVING	166.026	0:ALIVE OR DEAD TUMOR FREE	166.026	1:Recurred/Progressed	17.7204	1:PROGRESSION	17.7204	EUR
TCGA-DK-AA6T	BLCA	BLCA	F9B55748-605A-4313-BB19-DCF5476590C2	63	Male	STAGE II	7TH	572	-23198	0	Not Hispanic Or Latino	2014-07-07	No	C67.0	8120/3	C67.0	Yes	No	M0	N0		Tumor Free	No	No	White	Yes	63	Yes	0:LIVING	18.8053	0:ALIVE OR DEAD TUMOR FREE	18.8053	0:DiseaseFree	18.8053	0:CENSORED	18.8053	EUR
TCGA-DK-AA6U	BLCA	BLCA	104C8E20-1B29-4D77-9633-359A35BE48FB	64	Male	STAGE II	7TH	578	-23611	0	Not Hispanic Or Latino	2014-07-07	No	C67.2	8120/3	C67.2	Yes	No	M0	N0		With Tumor	No	No	White	No	94	Yes	0:LIVING	19.0025	0:ALIVE OR DEAD TUMOR FREE	19.0025	0:DiseaseFree	19.0025	0:CENSORED	19.0025	EUR
TCGA-DK-AA6W	BLCA	BLCA	63FA8434-4A6F-4C32-9C5D-89DCC913900B	78	Male	STAGE II	7TH	263	-28853	0	Not Hispanic Or Latino	2014-07-07	No	C67.2	8120/3	C67.2	Yes	Yes	M0	N0	T2	With Tumor	No	Yes	White	Yes	103	Yes	1:DECEASED	13.6437	1:DEAD WITH TUMOR	13.6437			1:PROGRESSION	12.4601	EUR
TCGA-DK-AA6X	BLCA	BLCA	071B350D-8745-4795-8194-A8C6491F0931	63	Male	STAGE II	7TH	467	-23208	0	Not Hispanic Or Latino	2014-07-07	No	C67.2	8120/3	C67.2	Yes	No	M0	N0		Tumor Free	No	No	White	No	93	Yes	0:LIVING	15.3533	0:ALIVE OR DEAD TUMOR FREE	15.3533			0:CENSORED	15.3533	EUR
TCGA-DK-AA71	BLCA	BLCA	22DBEA93-3E1B-4E1B-BA40-55F08B99E73B	71	Male	STAGE II	7TH	415	-25950	0	Not Hispanic Or Latino	2014-07-07	No	C67.2	8120/3	C67.2	Yes	No	M0	N0	T2B	With Tumor	Yes	Yes	White	No	68	Yes	0:LIVING	13.6437	0:ALIVE OR DEAD TUMOR FREE	13.6437			0:CENSORED	13.6437	EUR
TCGA-DK-AA74	BLCA	BLCA	0198D8E5-A14B-44EE-B1C4-D248994845AD	75	Male	STAGE III	7TH	1708	-27730	0	Not Hispanic Or Latino	2014-07-07	No	C67.1	8120/3	C67.1	Yes	No	M0	N0	T3	Tumor Free	No	Yes	White	No	95	Yes	0:LIVING	56.1528	0:ALIVE OR DEAD TUMOR FREE	56.1528	0:DiseaseFree	56.1528	0:CENSORED	56.1528	EUR
TCGA-DK-AA75	BLCA	BLCA	CEA28EAC-4442-4436-B737-536E45B89989	82	Male	STAGE III	7TH		-30090	0	Not Hispanic Or Latino	2014-07-07	No	C67.3	8120/3	C67.3	Yes	Yes	M0	N0	T3	With Tumor	No	No	White	No	85	Yes	1:DECEASED	11.178	1:DEAD WITH TUMOR	11.178			1:PROGRESSION	10.7834	EUR
TCGA-DK-AA76	BLCA	BLCA	D37B0460-EFA4-4CF5-8082-F27FF2CF2F28	64	Female	STAGE II	7TH	366	-23542	0	Not Hispanic Or Latino	2014-07-08	No	C67.3	8120/3	C67.3	Yes	No	M0	N0		With Tumor	No	No	White	No	85	Yes	0:LIVING	12.0327	0:ALIVE OR DEAD TUMOR FREE	12.0327	0:DiseaseFree	12.0327	0:CENSORED	12.0327	EUR
TCGA-DK-AA77	BLCA	BLCA	EB4F8C76-08D9-4BA4-846E-969FDED63A87	61	Male	STAGE II	7TH	618	-22365	0	Not Hispanic Or Latino	2014-07-08	No	C67.4	8120/3	C67.4	Yes	Yes	M0	N0	T2A	Tumor Free	Yes	No	White	No	81	Yes	0:LIVING	20.3176	0:ALIVE OR DEAD TUMOR FREE	20.3176			1:PROGRESSION	15.3533
TCGA-E5-A2PC	BLCA	BLCA	4107AE6F-502C-4BDC-BF14-E4B3711CBA38	61	Female	STAGE IV	6TH	1326	-22308	0	Not Hispanic Or Latino	2011-12-21	No	C67.2	8120/3	C67.2	Yes	No	MX	N1	T2B	Tumor Free	Yes	No	White	No	65	Yes	0:LIVING	43.594	0:ALIVE OR DEAD TUMOR FREE	43.594			0:CENSORED	43.594	EUR
TCGA-E5-A4TZ	BLCA	BLCA	CA6403DD-3BD5-4023-8EA1-9957EC44DBA5	64	Male	STAGE IV	7TH		-23566	0	Not Hispanic Or Latino	2013-08-19	Yes	C67.9	8120/3	C67.9	Yes	Yes	MX	N2	T4B	With Tumor	Yes	Yes	White	No	94	Yes	1:DECEASED	15.3533	1:DEAD WITH TUMOR	15.3533			1:PROGRESSION	14.3012	EUR
TCGA-E5-A4U1	BLCA	BLCA	1C28F311-E0B0-4292-B29A-C6757665A4A4	72	Male	STAGE II	7TH	1181	-26305	0	Not Hispanic Or Latino	2013-08-19	No	C67.9	8120/3	C67.9	Yes	Yes	M0	N0	T2B	With Tumor	Yes	No		No	99	Yes	0:LIVING	38.827	0:ALIVE OR DEAD TUMOR FREE	38.827	1:Recurred/Progressed	23.1778	1:PROGRESSION	23.1778	EUR
TCGA-E7-A3X6	BLCA	BLCA	C871EA6B-FBD2-4E6F-AB29-F43F6E3DDCBB	70	Male	STAGE II	7TH	750	-25584	0	Not Hispanic Or Latino	2012-08-14	No	C67.2	8120/3	C67.2	Yes	No	M0	NX	T2	Tumor Free	No	No	White	No	89	Yes	1:DECEASED	29.7202	1:DEAD WITH TUMOR	29.7202	1:Recurred/Progressed	12.1314	1:PROGRESSION	12.1314	EUR
TCGA-E7-A3Y1	BLCA	BLCA	F7C891EB-3B09-4E01-BB8A-53D570518CBE	57	Male	STAGE II	7TH	163	-20917	0	Not Hispanic Or Latino	2012-09-12	No	C67.9	8120/3	C67.9	Yes	No	M0	N0		Tumor Free	No	No	White	Yes	82	Yes	0:LIVING	5.35885	0:ALIVE OR DEAD TUMOR FREE	5.35885	0:DiseaseFree	5.35885	0:CENSORED	5.35885	EUR
TCGA-E7-A4IJ	BLCA	BLCA	FAF4C71C-C4F3-4513-8C44-9114A5D3729A	56	Male	STAGE II	7TH	408	-20723	0	Not Hispanic Or Latino	2013-02-11	No	C67.9	8130/3	C67.9	Yes	Yes	M0	NX	T2B	Tumor Free	No	No	Asian	No	46	Yes	1:DECEASED	22.1587	1:DEAD WITH TUMOR	22.1587	1:Recurred/Progressed	20.3833	1:PROGRESSION	20.3833	EAS
TCGA-E7-A4XJ	BLCA	BLCA	92495A89-9974-4F75-99E0-28BD11114460	66	Male	STAGE II	7TH	16	-24279	0	Not Hispanic Or Latino	2013-04-04	No	C67.9	8120/3	C67.9	Yes	No	M0	N0	T2	Tumor Free	No	No	Asian	No	61	Yes	1:DECEASED	2.23559	0:ALIVE OR DEAD TUMOR FREE	2.23559	0:DiseaseFree	2.23559	0:CENSORED	2.23559	EAS
TCGA-E7-A519	BLCA	BLCA	74216D58-9E34-4A2B-B4AF-886C4A3DC079	72	Male	STAGE II	7TH	508	-26427	0	Not Hispanic Or Latino	2013-04-22	No	C67.9	8120/3	C67.9	Yes	No	M0	NX	T2B	Tumor Free	No	No	White	No	79	Yes	0:LIVING	16.7012	0:ALIVE OR DEAD TUMOR FREE	16.7012	0:DiseaseFree	16.7012	0:CENSORED	16.7012	EUR
TCGA-E7-A541	BLCA	BLCA	D51ABC3A-A652-4B13-9A41-CE52BE87218B	66	Male	STAGE II	7TH	529	-24206	0	Not Hispanic Or Latino	2013-04-04	No	C67.9	8130/3	C67.9	Yes		MX	N0	T2B	Tumor Free	Yes	No	White	No		Yes	1:DECEASED	25.5778	0:ALIVE OR DEAD TUMOR FREE	25.5778	0:DiseaseFree	25.5778	0:CENSORED	25.5778	EUR
TCGA-E7-A5KE	BLCA	BLCA	514DCD02-0B33-40EF-8EF1-05272045FC39	78	Female	STAGE II	7TH	17	-28714	0	Not Hispanic Or Latino	2013-04-12	No	C67.9	8120/3	C67.9	Yes		M0	N0	T2A	Tumor Free	No	No	Asian	No	41	Yes	0:LIVING	0.558898	0:ALIVE OR DEAD TUMOR FREE	0.558898			0:CENSORED	0.558898	EAS
TCGA-E7-A5KF	BLCA	BLCA	5D06CC19-8B10-4ED1-B6D4-8E044F1F8A8C	67	Male	STAGE II	7TH	20	-24528	0	Not Hispanic Or Latino	2013-04-12	No	C67.9	8120/3	C67.9	Yes	No	M0	N0	T2A	Tumor Free	No	No	Asian		57	Yes	0:LIVING	0.657527	0:ALIVE OR DEAD TUMOR FREE	0.657527			0:CENSORED	0.657527	EAS
TCGA-E7-A677	BLCA	BLCA	D492383F-5449-4845-BFB3-B2CB4EB49C4E	81	Male	STAGE II	7TH	820	-29613	0	Not Hispanic Or Latino	2013-06-27	No	C67.9	8120/3	C67.9	Yes	No	M0	N0	T2B	Tumor Free	No	No	Asian	No	41	Yes	0:LIVING	26.9586	0:ALIVE OR DEAD TUMOR FREE	26.9586	0:DiseaseFree	26.9586	0:CENSORED	26.9586	EAS
TCGA-E7-A678	BLCA	BLCA	29C52372-D3A7-4188-B468-67C3451C4F20	55	Male	STAGE III	7TH	798	-20169	0	Not Hispanic Or Latino	2013-06-28	No	C67.9	8120/3	C67.9	Yes	No	M0	N0	T3	Tumor Free	No	No	Asian	No	55	Yes	0:LIVING	26.2353	0:ALIVE OR DEAD TUMOR FREE	26.2353	0:DiseaseFree	26.2353	0:CENSORED	26.2353	EAS
TCGA-E7-A6MD	BLCA	BLCA	92D27FEC-30C2-4496-965D-DF509D869EAA	66	Male	STAGE IV	7TH	129	-24180	0	Not Hispanic Or Latino	2013-10-25	No	C67.3	8120/3	C67.3	Yes	No	M0	N1	T4A		Yes	No	White			Yes	0:LIVING	4.24105	0:ALIVE OR DEAD TUMOR FREE	4.24105			0:CENSORED	4.24105	EUR
TCGA-E7-A6ME	BLCA	BLCA	9F00847C-BD1F-4CD0-99F9-D51D638C0795	75	Male	STAGE II	7TH	731	-27670	0	Not Hispanic Or Latino	2013-10-24	No	C67.3	8120/3	C67.3	Yes	No	M0	NX	T2B	Tumor Free	No	No	Asian	No	59	Yes	0:LIVING	24.0326	0:ALIVE OR DEAD TUMOR FREE	24.0326	0:DiseaseFree	24.0326	0:CENSORED	24.0326	EAS
TCGA-E7-A6MF	BLCA	BLCA	FAF3C230-C661-4D6E-9B73-2B679BC6DEFF	37	Male	STAGE II	7TH	750	-13867	0	Not Hispanic Or Latino	2013-10-30	No	C67.9	8130/3	C67.9	Yes	No	M0	NX	T2A	Tumor Free	No	No	Asian	No	64	Yes	0:LIVING	24.6573	0:ALIVE OR DEAD TUMOR FREE	24.6573	0:DiseaseFree	24.6573	0:CENSORED	24.6573	EAS
TCGA-E7-A7DU	BLCA	BLCA	6F30B069-C8F5-424C-9FB5-F7DBA508CB8B	73	Male	STAGE III	7TH	28	-27000	0	Not Hispanic Or Latino	2013-12-16	No	C67.0	8120/3	C67.0	Yes	No	M0	N0	T3	Tumor Free	Yes	Yes	White	No	110	Yes	0:LIVING	0.920538	0:ALIVE OR DEAD TUMOR FREE	0.920538	0:DiseaseFree	0.920538	0:CENSORED	0.920538	EUR
TCGA-E7-A7DV	BLCA	BLCA	3EFFD691-570C-478A-8903-3771A1B43F2E	44	Male	STAGE IV	7TH	37	-16145	0	Not Hispanic Or Latino	2013-12-05	No	C67.9	8130/3	C67.9	Yes	No	MX	N3	T4	With Tumor	Yes	Yes	White	No	67	Yes	0:LIVING	1.21643	0:ALIVE OR DEAD TUMOR FREE	1.21643			0:CENSORED	1.21643	EUR
TCGA-E7-A7PW	BLCA	BLCA	045FE498-6A07-41FF-9956-DC0FB0483E7F	63	Male	STAGE III	7TH	416	-23057	0	Not Hispanic Or Latino	2014-01-03	No	C67.9	8120/3	C67.9	Yes	Yes	M0	NX	T3A	Tumor Free	No	No	Asian	No	55	Yes	0:LIVING	13.6766	0:ALIVE OR DEAD TUMOR FREE	13.6766	1:Recurred/Progressed	5.72049	1:PROGRESSION	5.72049	EAS
TCGA-E7-A7XN	BLCA	BLCA	286CF147-B7F7-4A05-8E41-7FBD3717AD71	66	Male	STAGE III	7TH	428	-24466	0	Not Hispanic Or Latino	2013-12-05	No	C67.9	8120/3	C67.9	Yes	Yes	M0	N0	T3	Tumor Free	No	No	Asian	No	48	Yes	0:LIVING	14.0711	0:ALIVE OR DEAD TUMOR FREE	14.0711			1:PROGRESSION	6.24651	EAS
TCGA-E7-A85H	BLCA	BLCA	C8ADCE3D-4914-4851-9952-846B0C9C32DE	64	Male	STAGE III	7TH	394	-23497	0	Not Hispanic Or Latino	2014-01-03	No	C67.9	8120/3	C67.9	Yes	No	M0	N0	T3	Tumor Free	Yes	No	Asian	No	48	Yes	0:LIVING	12.9533	0:ALIVE OR DEAD TUMOR FREE	12.9533	0:DiseaseFree	12.9533	0:CENSORED	12.9533	EAS
TCGA-E7-A8O7	BLCA	BLCA	1E15CB17-CF22-4F06-A3D9-E528E77D1876	52	Male	STAGE II	7TH	466	-19063	0	Not Hispanic Or Latino	2014-03-03	No	C67.9	8120/3	C67.9	Yes	No	M0	N0	T2	Tumor Free	No	No	Asian	No	58	Yes	0:LIVING	15.3204	0:ALIVE OR DEAD TUMOR FREE	15.3204	0:DiseaseFree	15.3204	0:CENSORED	15.3204	EAS
TCGA-E7-A97P	BLCA	BLCA	18E6BDB0-B62D-4367-86E9-BEFBBF5E458C	73	Male	STAGE II	7TH	13	-26956	0	Not Hispanic Or Latino	2014-04-18	No	C67.9	8120/3	C67.9	Yes		M0	NX	T2	Tumor Free	No	No	Asian	No	45	Yes	1:DECEASED	14.367	0:ALIVE OR DEAD TUMOR FREE	14.367	0:DiseaseFree	14.367	0:CENSORED	14.367	EAS
TCGA-E7-A97Q	BLCA	BLCA	ADA19F65-5256-4C79-B3B9-7B9DA69BE437	60	Female	STAGE IV	7TH	82	-22249	0	Not Hispanic Or Latino	2014-04-18	No	C67.9	8120/3	C67.9	Yes	No	MX	N3	T4A	With Tumor	Yes	No	White	No	66	Yes	1:DECEASED	8.08758	1:DEAD WITH TUMOR	8.08758			1:PROGRESSION	8.08758	EUR
TCGA-FD-A3B3	BLCA	BLCA	4B5D873B-BFDA-482E-92A0-BF84C0F9032A	74	Female	STAGE III	7TH	392	-27068	0	Not Hispanic Or Latino	2012-01-12	No	C67.0	8130/3	C67.0	Yes	No	MX	N0	T3	Tumor Free	Yes	No	White	No	104.33	Yes	1:DECEASED	32.0216	0:ALIVE OR DEAD TUMOR FREE	32.0216	0:DiseaseFree	32.0216	0:CENSORED	32.0216	EUR
TCGA-FD-A3B4	BLCA	BLCA	899F8D52-4C3A-4371-90EB-1F106001EDDC	55	Female	STAGE III	7TH	477	-20379	0	Not Hispanic Or Latino	2012-01-13	No	C67.2	8120/3	C67.2	Yes		MX	N0	T4A	Tumor Free	Yes	No	Black or African American	No	68	Yes	1:DECEASED	16.7669	1:DEAD WITH TUMOR	16.7669	1:Recurred/Progressed	11.8026	1:PROGRESSION	11.8026
TCGA-FD-A3B5	BLCA	BLCA	462D5A6B-9F39-4AAE-A35B-D06A7811D053	86	Male	STAGE IV	7TH		-31442	0	Not Hispanic Or Latino	2012-01-12	No	C67.4	8120/3	C67.4	Yes		MX	N1	T2B	With Tumor	Yes	No	Black or African American	No	72.57	Yes	1:DECEASED	8.94237	1:DEAD WITH TUMOR	8.94237			1:PROGRESSION	8.94237
TCGA-FD-A3B6	BLCA	BLCA	36054200-3FA4-4541-A25C-47282E4EF88D	75	Male	STAGE II	7TH	209	-27541	0	Not Hispanic Or Latino	2012-01-12	No	C67.4	8130/3	C67.4	Yes		MX	N0	T2B	Tumor Free	Yes	Yes	White	No	72.57	Yes	1:DECEASED	33.0407	0:ALIVE OR DEAD TUMOR FREE	33.0407	0:DiseaseFree	33.0407	0:CENSORED	33.0407	EUR
TCGA-FD-A3B7	BLCA	BLCA	EF5DD4B3-B77A-444A-B5B0-C999A5A3D129	66	Male	STAGE III	7TH		-24245	0	Not Hispanic Or Latino	2012-01-12	No	C67.2	8120/3	C67.2	Yes	Yes	MX	N0	T3A	With Tumor	Yes	No	Black or African American	No	59.4	Yes	1:DECEASED	4.01091	1:DEAD WITH TUMOR	4.01091			1:PROGRESSION	3.6164
TCGA-FD-A3B8	BLCA	BLCA	537CA5D1-5B26-496F-B7B4-05FEA7B46353	56	Male	STAGE II	7TH	384	-20555	0	Hispanic Or Latino	2012-01-12	No	C67.2	8120/3	C67.2	Yes		MX	N0	T2B	Tumor Free	Yes	No	White	No	92.5	Yes	0:LIVING	12.6245	0:ALIVE OR DEAD TUMOR FREE	12.6245	0:DiseaseFree	12.6245	0:CENSORED	12.6245
TCGA-FD-A3N5	BLCA	BLCA	A658BECF-3934-49F2-9E74-291DCA61D4BB	69	Male	STAGE II	7TH	363	-25342	0	Not Hispanic Or Latino	2012-03-21	No	C67.4	8120/3	C67.4	Yes	No	MX	N0	T2B		Yes	No	Black or African American	No		Yes	1:DECEASED	22.5203	1:DEAD WITH TUMOR	22.5203			1:PROGRESSION	11.3752
TCGA-FD-A3N6	BLCA	BLCA	8C1DD7F7-B74A-4FA2-B6A7-86F0348D2567	43	Female	STAGE II	7TH	851	-15758	0	Not Hispanic Or Latino	2012-03-21	No	C67.3	8120/3	C67.3	Yes	No	MX	N0	T2B	Tumor Free	Yes	No	Black or African American	No	142.88	Yes	0:LIVING	27.9778	0:ALIVE OR DEAD TUMOR FREE	27.9778	0:DiseaseFree	27.9778	0:CENSORED	27.9778
TCGA-FD-A3NA	BLCA	BLCA	14917461-DAE4-44CB-909D-42AC45AEF450	60	Male	STAGE II	6TH	1845	-21936	0	Not Hispanic Or Latino	2012-03-21	No	C67.4	8120/3	C67.4	Yes	No	MX	N0	T2B	Tumor Free	Yes	Yes	White	No	80.74	Yes	0:LIVING	60.6569	0:ALIVE OR DEAD TUMOR FREE	60.6569	0:DiseaseFree	60.6569	1:PROGRESSION	43.9886	EUR
TCGA-FD-A3SJ	BLCA	BLCA	6D8D8169-0C1A-4CDB-BE6F-9761C981A369	59	Male	STAGE IV	7TH		-21615	0	Not Hispanic Or Latino	2012-07-11	No	C67.2	8120/3	C67.2	Yes	Yes	MX	N2	T2B	With Tumor	Yes	Yes	White	No	79	Yes	1:DECEASED	24.2956	1:DEAD WITH TUMOR	24.2956			1:PROGRESSION	9.23825	EUR
TCGA-FD-A3SL	BLCA	BLCA	4570B6E2-D430-41CA-AAB1-CE4D14C36463	60	Male	STAGE IV	7TH	683	-22020	0	Not Hispanic Or Latino	2012-07-11	No	C67.4	8120/3	C67.4	Yes	Yes	M1	N2	T4A	With Tumor	Yes	Yes	White	No	116	Yes	1:DECEASED	23.408	1:DEAD WITH TUMOR	23.408			1:PROGRESSION	8.54785	EUR
TCGA-FD-A3SM	BLCA	BLCA	474582F2-8DEC-4FBC-803F-4FD9BA2E0957	70	Male	STAGE IV	7TH	186	-25852	0	Not Hispanic Or Latino	2012-07-16	No	C67.2	8120/3	C67.2	Yes	Yes	M1	N2	T3A	With Tumor	Yes	Yes	White	No	98	Yes	1:DECEASED	17.9834	1:DEAD WITH TUMOR	17.9834			1:PROGRESSION	4.73419	EUR
TCGA-FD-A3SN	BLCA	BLCA	0FB043D3-D86B-4CD8-8C01-9E2B3E965BB0	79	Male	STAGE III	7TH	887	-29169	0	Hispanic Or Latino	2012-07-16	No	C67.0	8120/3	C67.0	Yes	Yes	MX	N0	T3B	With Tumor	Yes	No	White	No	70	Yes	0:LIVING	29.1613	0:ALIVE OR DEAD TUMOR FREE	29.1613			1:PROGRESSION	3.6164
TCGA-FD-A3SO	BLCA	BLCA	94809FBF-4895-42C0-A7C6-F39EE1A41F1A	68	Male	STAGE IV	7TH		-25147	0	Not Hispanic Or Latino	2012-07-16	No	C67.2	8120/3	C67.2	Yes	Yes	MX	N1	T3A	With Tumor	Yes	No	White	No	88	Yes	1:DECEASED	5.52323	1:DEAD WITH TUMOR	5.52323			1:PROGRESSION	4.70132	EUR
TCGA-FD-A3SP	BLCA	BLCA	5F99DCFF-D809-4C87-8024-C9B30BD565E9	60	Male	STAGE III	7TH	783	-22005	0	Not Hispanic Or Latino	2012-07-16	No	C67.4	8120/3	C67.4	Yes	No	MX	N0	T3B	Tumor Free	Yes	No	White	No	96	Yes	0:LIVING	25.7422	0:ALIVE OR DEAD TUMOR FREE	25.7422	0:DiseaseFree	25.7422	0:CENSORED	25.7422	EUR
TCGA-FD-A3SQ	BLCA	BLCA	3071CB51-DCF5-41F7-B047-AFC2DCBF0AAF	62	Male	STAGE IV	6TH		-22687	0	Not Hispanic Or Latino	2012-07-16	No	C67.2	8120/3	C67.2	Yes	Yes	MX	N2	T3A	With Tumor	Yes	Yes	White	No	89	Yes	1:DECEASED	46.783	1:DEAD WITH TUMOR	46.783			1:PROGRESSION	32.5805	EUR
TCGA-FD-A3SR	BLCA	BLCA	72D6E9AA-4A99-4FC9-A67B-4631E95FB043	68	Male	STAGE IV	7TH		-24979	0	Not Hispanic Or Latino	2012-07-16	No	C67.4	8120/3	C67.4	Yes	Yes	MX	N2	T4A	With Tumor	Yes	Yes	White	No	103	Yes	1:DECEASED	19.7916	1:DEAD WITH TUMOR	19.7916			1:PROGRESSION	12.23	EUR
TCGA-FD-A3SS	BLCA	BLCA	7B98B829-FDC7-4719-BEE9-C83F6154019C	66	Male	STAGE IV	7TH	60	-24408	0	Not Hispanic Or Latino	2012-07-16	No	C67.0	8120/3	C67.0	Yes	Yes	MX	N3	T4	With Tumor	Yes	Yes	White	No	87	Yes	1:DECEASED	12.8547	1:DEAD WITH TUMOR	12.8547			1:PROGRESSION	7.2328	EUR
TCGA-FD-A43N	BLCA	BLCA	3CCCFFEA-BD7D-4548-BB38-FE5EDA630DE6	76	Male	STAGE III	7TH	230	-27833	0	Not Hispanic Or Latino	2012-11-28	No	C67.4	8120/3	C67.4	Yes	No	MX	N0	T3A	Tumor Free	Yes	No	White	No	107	Yes	0:LIVING	22.9806	0:ALIVE OR DEAD TUMOR FREE	22.9806			0:CENSORED	22.9806	EUR
TCGA-FD-A43P	BLCA	BLCA	41E8C196-EF93-47C6-AD06-0031F23D4347	74	Male	STAGE II	7TH	832	-27201	0	Not Hispanic Or Latino	2012-11-28	No	C67.1	8120/3	C67.1	Yes	No	MX	N0	T2A	Tumor Free	Yes	Yes	Black or African American	No	150	Yes	0:LIVING	27.3531	0:ALIVE OR DEAD TUMOR FREE	27.3531	0:DiseaseFree	27.3531	0:CENSORED	27.3531
TCGA-FD-A43S		BLCA	77236911-D9E0-4B85-829A-A98F1E4B92D2	71	Female	STAGE III	7TH	455	-25993	0	Not Hispanic Or Latino	2012-11-29	No	C67.4	8120/3	C67.4	Yes	No	MX	N0	T3B	Tumor Free	Yes	No	White	No	61	No	0:LIVING	14.9587	0:ALIVE OR DEAD TUMOR FREE	14.9587	0:DiseaseFree	14.9587	0:CENSORED	14.9587	EUR
TCGA-FD-A43U	BLCA	BLCA	140B83DB-BADD-4B8D-B0F5-0F8C8060A228	70	Male	STAGE IV	7TH	636	-25841	0	Not Hispanic Or Latino	2012-11-29	No	C67.2	8120/3	C67.2	Yes	Yes	MX	N2	T4A	Tumor Free	Yes	No	White	No	91	Yes	0:LIVING	20.9094	0:ALIVE OR DEAD TUMOR FREE	20.9094			1:PROGRESSION	16.3395	EUR
TCGA-FD-A43X	BLCA	BLCA	4FF4D9FE-EAB8-4AB3-9AE4-9F15B2581A8F	84	Male	STAGE II	7TH	110	-30764	0	Not Hispanic Or Latino	2012-11-28	No	C67.4	8130/3	C67.4	Yes	No	MX	N0	T2A	Tumor Free	Yes	Yes	White	No	66	Yes	0:LIVING	3.6164	0:ALIVE OR DEAD TUMOR FREE	3.6164	0:DiseaseFree	3.6164	0:CENSORED	3.6164	EUR
TCGA-FD-A43Y	BLCA	BLCA	D349FAE0-DD40-4292-908C-AC86A9938240	65	Male	STAGE III	7TH	369	-23889	0	Not Hispanic Or Latino	2012-11-28	No	C67.3	8120/3	C67.3	Yes		MX	N0	T4	Tumor Free	Yes	No	White	No	107	Yes	1:DECEASED	15.5834	0:ALIVE OR DEAD TUMOR FREE	15.5834	0:DiseaseFree	15.5834	0:CENSORED	15.5834	EUR
TCGA-FD-A5BR	BLCA	BLCA	DFDAEBD6-E0AB-49D1-9AE9-3A57B3C318B5	57	Male	STAGE II	7TH	813	-20964	0	Not Hispanic Or Latino	2013-05-01	No	C67.2	8120/3	C67.2	Yes	No	MX	N0	T2B	Tumor Free	Yes	No	White	No	121	Yes	0:LIVING	26.7285	0:ALIVE OR DEAD TUMOR FREE	26.7285	0:DiseaseFree	26.7285	0:CENSORED	26.7285	EUR
TCGA-FD-A5BS	BLCA	BLCA	B581E799-93D1-4F1C-BCB7-7E7AE86A869E	68	Male	STAGE III	7TH	1639	-24963	0	Not Hispanic Or Latino	2013-05-01	No	C67.4	8120/3	C67.4	Yes	No	MX	N0	T3B	Tumor Free	Yes	Yes	White	No		Yes	0:LIVING	53.8843	0:ALIVE OR DEAD TUMOR FREE	53.8843	0:DiseaseFree	53.8843	0:CENSORED	53.8843	EUR
TCGA-FD-A5BT	BLCA	BLCA	CC2350CA-9220-400D-8B76-CC36D26F68D6	84	Male	STAGE III	7TH		-30686	0	Not Hispanic Or Latino	2013-05-01	No	C67.2	8120/3	C67.2	Yes	No	MX	N0	T3B	Tumor Free	Yes	Yes	White	No	80	Yes	1:DECEASED	10.7834	0:ALIVE OR DEAD TUMOR FREE	10.7834			0:CENSORED	10.7834	EUR
TCGA-FD-A5BU	BLCA	BLCA	980C7214-F708-4499-818D-F3DE87DC6DE7	76	Female	STAGE II	7TH	588	-27882	0	Not Hispanic Or Latino	2013-05-01	No	C67.2	8120/3	C67.2	Yes	No	MX	N0	T2B	Tumor Free	Yes	No	Black or African American	No	65	Yes	0:LIVING	19.3313	0:ALIVE OR DEAD TUMOR FREE	19.3313	0:DiseaseFree	19.3313	0:CENSORED	19.3313
TCGA-FD-A5BV	BLCA	BLCA	4FA31971-15E2-4C9B-B49A-B3B7096262E4	47	Female	STAGE III	7TH		-17501	0	Not Hispanic Or Latino	2013-05-01	No	C67.0	8120/3	C67.0	Yes	Yes	MX	N0	T3B	With Tumor	Yes	No	White	No	47	Yes	1:DECEASED	5.35885	1:DEAD WITH TUMOR	5.35885			1:PROGRESSION	4.40543
TCGA-FD-A5BX	BLCA	BLCA	6BD85AE2-9D27-4285-A280-4469DD2A8B0A	82	Male	STAGE IV	7TH		-30276	0	Not Hispanic Or Latino	2013-05-02	No	C67.4	8120/3	C67.4	Yes	Yes	MX	N1	T3B	With Tumor	Yes	Yes	White	No	104	Yes	1:DECEASED	5.68761	1:DEAD WITH TUMOR	5.68761			1:PROGRESSION	3.25476	EUR
TCGA-FD-A5BY	BLCA	BLCA	8DA76432-3004-47E5-A474-BD94BD4C0B33	63	Female	STAGE III	7TH	251	-23080	0	Not Hispanic Or Latino	2013-05-02	No	C67.4	8120/3	C67.4	Yes	No	MX	N0	T3A	Tumor Free	Yes	Yes	White	No	73	Yes	0:LIVING	8.25196	0:ALIVE OR DEAD TUMOR FREE	8.25196	0:DiseaseFree	8.25196	0:CENSORED	8.25196	EUR
TCGA-FD-A5BZ	BLCA	BLCA	AC187CD1-A5EF-47DA-88B2-1D4DF27E0E76	77	Female	STAGE IV	6TH		-28451	0	Not Hispanic Or Latino	2013-05-02	No	C67.3	8120/3	C67.3	Yes	Yes	MX	N1	T3A	With Tumor	Yes	No	White	No	61	Yes	1:DECEASED	27.4518	1:DEAD WITH TUMOR	27.4518			1:PROGRESSION	17.5231	EUR
TCGA-FD-A5C0	BLCA	BLCA	0628E443-3D7F-4A38-9D2A-EBC7F4F7E11D	61	Male	STAGE IV	7TH	407	-22500	0	Not Hispanic Or Latino	2013-05-02	No	C67.4	8120/3	C67.4	Yes	Yes	MX	N2	T3A	Tumor Free	Yes	No	White	No	93	Yes	1:DECEASED	18.082	1:DEAD WITH TUMOR	18.082			1:PROGRESSION	0.887662	EUR
TCGA-FD-A5C1	BLCA	BLCA	070C66FA-EF48-46CB-AF4F-357D2C641118	61	Female	STAGE III	7TH	1792	-22505	0	Not Hispanic Or Latino	2013-05-02	No	C67.4	8120/3	C67.4	Yes	No	MX	N0	T3B	Tumor Free	Yes	Yes	White	No	104	Yes	0:LIVING	58.9144	0:ALIVE OR DEAD TUMOR FREE	58.9144	0:DiseaseFree	58.9144	0:CENSORED	58.9144	EUR
TCGA-FD-A62N	BLCA	BLCA	B7439EDC-B7AB-407E-810A-C60864A915BF	69	Male	STAGE III	7TH	82	-25297	0	Not Hispanic Or Latino	2013-08-21	No	C67.2	8120/3	C67.2	Yes	No	MX	N0	T3B	Tumor Free	Yes	No	Asian		84	Yes	0:LIVING	2.69586	0:ALIVE OR DEAD TUMOR FREE	2.69586	0:DiseaseFree	2.69586	0:CENSORED	2.69586	SAS
TCGA-FD-A62O	BLCA	BLCA	472502EB-AD99-4A1A-8445-1A11DC02A6D9	74	Male	STAGE IV	7TH	147	-27310	0	Not Hispanic Or Latino	2013-08-21	No	C67.0	8120/3	C67.0	Yes		MX	N2	T3A	Tumor Free	Yes	No	White	No	65	Yes	1:DECEASED	7.10129	0:ALIVE OR DEAD TUMOR FREE	7.10129			0:CENSORED	7.10129	EUR
TCGA-FD-A62P	BLCA	BLCA	741311B6-CB15-498F-932D-CA282E1DB10D	76	Male	STAGE II	7TH		-27843	0	Not Hispanic Or Latino	2013-08-21	Yes	C67.4	8120/3	C67.4	Yes	No	MX	N0	T2B	With Tumor	Yes	No	White	No	110	Yes	1:DECEASED	6.27938	1:DEAD WITH TUMOR	6.27938			1:PROGRESSION	6.27938	EUR
TCGA-FD-A62S	BLCA	BLCA	05A1402E-5A79-4D54-9430-065844ED1505	60	Female	STAGE III	7TH	368	-22000	0	Not Hispanic Or Latino	2013-08-23	No	C67.4	8120/3	C67.4	Yes		MX	N0	T3B	Tumor Free	Yes	No	Black or African American	No	74	Yes	1:DECEASED	13.3478	1:DEAD WITH TUMOR	13.3478			1:PROGRESSION	10.0602
TCGA-FD-A6TA	BLCA	BLCA	FCDA9873-3A93-40B2-913D-4DF1E6A27EFB	58	Male	STAGE IV	7TH	1912	-21196	0	Not Hispanic Or Latino	2013-12-05	No	C67.2	8130/3	C67.2	Yes	No	MX	N2	T3B	Tumor Free	Yes	No	White	No	86	Yes	0:LIVING	62.8596	0:ALIVE OR DEAD TUMOR FREE	62.8596			0:CENSORED	62.8596	EUR
TCGA-FD-A6TB	BLCA	BLCA	389D1E21-5B97-4231-A3D7-71FECB918BEB	82	Male	STAGE III	7TH	572	-30185	0	Not Hispanic Or Latino	2013-12-05	Yes	C67.2	8120/3	C67.2	Yes	No	MX	N0	T3A	Tumor Free	Yes	Yes	White	No	62	Yes	0:LIVING	18.8053	0:ALIVE OR DEAD TUMOR FREE	18.8053	0:DiseaseFree	18.8053	0:CENSORED	18.8053	EUR
TCGA-FD-A6TC	BLCA	BLCA	00D8E96F-F231-4475-9E9F-C1F8AEC28E4E	79	Female	STAGE III	7TH	187	-28963	0	Not Hispanic Or Latino	2013-12-05	No	C67.4	8120/3	C67.4	Yes	No	MX	N0	T4A	Tumor Free	Yes	Yes	White	No	57	Yes	0:LIVING	6.14788	0:ALIVE OR DEAD TUMOR FREE	6.14788	0:DiseaseFree	6.14788	0:CENSORED	6.14788
TCGA-FD-A6TD	BLCA	BLCA	C80E71B3-7C6C-4E16-8446-6DFDA780BC18	77	Male	STAGE III	7TH	204	-28328	0	Not Hispanic Or Latino	2013-12-05	No	C67.3	8120/3	C67.3	Yes	No	MX	N0	T3A	Tumor Free	Yes	Yes	White	No	148	Yes	1:DECEASED	12.6903	0:ALIVE OR DEAD TUMOR FREE	12.6903	0:DiseaseFree	12.6903	0:CENSORED	12.6903	EUR
TCGA-FD-A6TE	BLCA	BLCA	5C771EE8-2AEA-498D-BA8C-CDBAEBFD57AC	54	Male	STAGE IV	7TH	376	-19874	0	Not Hispanic Or Latino	2013-12-05	No	C67.0	8120/3	C67.0	Yes	Yes	MX	N2	T3A	Tumor Free	Yes	No	White	No	65	Yes	0:LIVING	12.3615	0:ALIVE OR DEAD TUMOR FREE	12.3615			1:PROGRESSION	10.5533	EUR
TCGA-FD-A6TF	BLCA	BLCA	6134F549-6876-4C07-8E58-49EC87EAF4C0	80	Female	STAGE IV	7TH	63	-29317	0	Not Hispanic Or Latino	2013-12-05	No	C67.2	8120/3	C67.2	Yes	No	M1	N2	T3B	Tumor Free	Yes	No	White	No	81	Yes	1:DECEASED	2.26847	0:ALIVE OR DEAD TUMOR FREE	2.26847			0:CENSORED	2.26847	EUR
TCGA-FD-A6TG	BLCA	BLCA	0C890030-9BDB-4247-A3D5-A004F992F99C	73	Male	STAGE IV	7TH	81	-26893	0	Not Hispanic Or Latino	2013-12-05	No	C67.2	8120/3	C67.2	Yes		MX	N2	T3A	Tumor Free	Yes	No	White	No	76	Yes	1:DECEASED	3.0575	0:ALIVE OR DEAD TUMOR FREE	3.0575			0:CENSORED	3.0575	EUR
TCGA-FD-A6TH	BLCA	BLCA	08D13748-0946-49A1-8EB3-5AFD1DEEBC84	63	Male	STAGE IV	7TH	67	-23236	0	Not Hispanic Or Latino	2013-12-05	Yes	C67.0	8120/3	C67.0	Yes	Yes	MX	N2	T3	Tumor Free	Yes	Yes	White	No	80	Yes	1:DECEASED	4.3068	1:DEAD WITH TUMOR	4.3068			1:PROGRESSION	4.14242	EUR
TCGA-FD-A6TI	BLCA	BLCA	0F956645-35AA-4A68-98D3-EA589459BE00	73	Male	STAGE IV	7TH	122	-26874	0	Not Hispanic Or Latino	2013-12-05	No	C67.3	8120/3	C67.3	Yes		MX	N1	T4B	Tumor Free	Yes	No	White	No	109	Yes	1:DECEASED	9.66565	0:ALIVE OR DEAD TUMOR FREE	9.66565			0:CENSORED	9.66565	EUR
TCGA-FD-A6TK	BLCA	BLCA	65295450-36CD-45A7-A4A6-2D52EE11378F	60	Male	STAGE III	7TH	330	-21942	0	Not Hispanic Or Latino	2013-12-05	No	C67.3	8120/3	C67.3	Yes	No	MX	N0	T3A	Tumor Free	Yes	No	White	No	54	Yes	0:LIVING	10.8492	0:ALIVE OR DEAD TUMOR FREE	10.8492	0:DiseaseFree	10.8492	0:CENSORED	10.8492	EUR
TCGA-FJ-A3Z7	BLCA	BLCA	6B2D63F2-F390-4601-9640-F769F6E91BF4	76	Male	STAGE IV	7TH	945	-28052	0	Not Hispanic Or Latino	2012-09-27	Yes	C67.9	8120/3	C67.9	Yes	No	MX	N2	T4A	Tumor Free	Yes	Yes	White	No	84	Yes	0:LIVING	31.0682	0:ALIVE OR DEAD TUMOR FREE	31.0682			0:CENSORED	31.0682	EUR
TCGA-FJ-A3Z9	BLCA	BLCA	72FF655F-BB08-40ED-B4C3-E9497D4DA108	72	Male		7TH	217	-26515	0	Not Hispanic Or Latino	2013-02-05	No	C67.2	8130/3	C67.2	Yes	No	M0	N0	TX	Tumor Free	Yes	No	White	No	105	Yes	1:DECEASED	12.6574	0:ALIVE OR DEAD TUMOR FREE	12.6574	0:DiseaseFree	12.6574	0:CENSORED	12.6574	EUR
TCGA-FJ-A3ZE	BLCA	BLCA	917961E2-78AD-4182-9CDB-5EFB09808111	65	Male	STAGE IV	7TH	106	-23866	0	Not Hispanic Or Latino	2012-09-27	No	C67.9	8120/3	C67.9	Yes	Yes	M1	N3		With Tumor		No	White	Yes	109	Yes	1:DECEASED	10.6519	1:DEAD WITH TUMOR	10.6519			1:PROGRESSION	4.99721	EUR
TCGA-FJ-A3ZF	BLCA	BLCA	FAE38579-5FE2-4D81-9729-39FDE866D18C	73	Male	STAGE III	7TH	524	-26825	0	Not Hispanic Or Latino	2012-09-28	Yes	C67.9	8130/3	C67.9	Yes	No	M0	N0		With Tumor		Yes	White	No	108	Yes	0:LIVING	17.2272	0:ALIVE OR DEAD TUMOR FREE	17.2272	0:DiseaseFree	17.2272	0:CENSORED	17.2272	EUR
TCGA-FJ-A871	BLCA	BLCA	BB38805E-2CCC-4169-BA01-34B98ADF5BD0	49	Male	STAGE III	7TH		-18051	0	Not Hispanic Or Latino	2014-01-06	No	C67.2	8120/3	C67.2	Yes	No	MX	NX	T3B	With Tumor	No	No	White	No	78	Yes	1:DECEASED	8.94237	1:DEAD WITH TUMOR	8.94237			1:PROGRESSION	3.48489	EUR
TCGA-FT-A3EE	BLCA	BLCA	CCE62116-3DCD-400D-ADA0-9839CA02466E	80	Female	STAGE III	7TH		-29293	0	Not Hispanic Or Latino	2011-12-21	No	C67.5	8120/3	C67.5	Yes		MX	N0	T4A	Tumor Free	Yes	No	White		77	Yes	1:DECEASED	3.25476	0:ALIVE OR DEAD TUMOR FREE	3.25476			0:CENSORED	3.25476
TCGA-FT-A61P	BLCA	BLCA	7C698A35-7694-47F0-B681-F08840B95C02	76	Male	STAGE IV	7TH	337	-28082	0	Not Hispanic Or Latino	2013-07-22	No	C67.9	8120/3	C67.9	Yes	No	MX	N2	T3B	Tumor Free	Yes	Yes	White	No	88	Yes	0:LIVING	11.0793	0:ALIVE OR DEAD TUMOR FREE	11.0793			0:CENSORED	11.0793	EUR
TCGA-G2-A2EC		BLCA	28E25FFB-8B0C-4839-A735-ED7B78E3213A	58	Female	STAGE II	2ND	679	-21215	0	Not Hispanic Or Latino	2011-10-27	No	C67.9	8120/3	C67.9	Yes	Yes	M0	N0		Tumor Free	No	No	Black or African American	No	70	No	1:DECEASED	22.8819	1:DEAD WITH TUMOR	22.8819			1:PROGRESSION	22.323
TCGA-G2-A2EF	BLCA	BLCA	2A142731-119C-495D-AD30-EB0B48BACB46	50	Male	STAGE II	6TH	1884	-18467	0	Not Hispanic Or Latino	2011-10-27	No	C67.9	8120/3	C67.9	Yes	No	M0	N0		Tumor Free	No	No	White	No	73	Yes	0:LIVING	61.939	0:ALIVE OR DEAD TUMOR FREE	61.939			0:CENSORED	61.939	EUR
TCGA-G2-A2EJ	BLCA	BLCA	C6227D39-D9E8-4E28-9E70-D7F720AB25E4	56	Female	STAGE II	6TH	1460	-20649	0	Not Hispanic Or Latino	2011-10-27	No	C67.9	8120/3	C67.9	Yes	No	M0	N0		Tumor Free	No	No	White	No	65.3	Yes	0:LIVING	47.9995	0:ALIVE OR DEAD TUMOR FREE	47.9995	1:Recurred/Progressed	29.9175	1:PROGRESSION	29.9175	EUR
TCGA-G2-A2EK	BLCA	BLCA	5DA1CB68-C438-4DDC-999F-90AED0C4BD7A	57	Male	STAGE II	7TH	485	-20995	0	Not Hispanic Or Latino	2011-10-27	No	C67.9	8120/3	C67.9	Yes	Yes	M0	N0		With Tumor	No	No	White	No	159.3	Yes	0:LIVING	15.945	0:ALIVE OR DEAD TUMOR FREE	15.945			1:PROGRESSION	15.945	EUR
TCGA-G2-A2EL	BLCA	BLCA	30C7445E-D0C4-4A0F-96A4-27E4259EE10B	77	Male	STAGE II	6TH		-28370	0	Not Hispanic Or Latino	2011-10-27	No	C67.2	8120/3	C67.2	Yes	Yes	M0	N0		With Tumor	No	No	White	No	89	Yes	1:DECEASED	26.9257	1:DEAD WITH TUMOR	26.9257			1:PROGRESSION	3.45202	EUR
TCGA-G2-A2EO	BLCA	BLCA	98B9AD62-76ED-43E3-91BC-B8F065D79673	69	Male	STAGE III	6TH	1072	-25440	0	Not Hispanic Or Latino	2011-10-27	No	C67.3	8120/3	C67.3	Yes	No	M0	N0	T3A	Tumor Free	No	No	White	No	89.2	Yes	1:DECEASED	59.3089	0:ALIVE OR DEAD TUMOR FREE	59.3089	0:DiseaseFree	59.3089	0:CENSORED	59.3089	EUR
TCGA-G2-A2ES	BLCA	BLCA	72D8EAE8-9EFB-45B2-ACBD-82C6B5732E38	85	Male	STAGE II	6TH	525	-31293	0	Not Hispanic Or Latino	2011-10-27	No	C67.9	8120/3	C67.9	Yes	Yes	M0	N0	T3B	Tumor Free	No	Yes	White	No	91.9	Yes	1:DECEASED	33.0079	1:DEAD WITH TUMOR	33.0079			1:PROGRESSION	29.4901	EUR
TCGA-G2-A3IB	BLCA	BLCA	AF53D51E-0B5C-437F-A1C0-EC5F55C49364	66	Male	STAGE II	6TH	214	-24149	0	Not Hispanic Or Latino	2012-02-22	No	C67.9	8120/3	C67.9	Yes	No	MX	NX		With Tumor	No	No	Black or African American	No	83.6	Yes	1:DECEASED	7.2328	1:DEAD WITH TUMOR	7.2328			1:PROGRESSION	7.2328
TCGA-G2-A3IE	BLCA	BLCA	C65BA2B8-E867-42E8-BBD0-C2CDF5130CFB	51	Male	STAGE II	6TH		-18983	0	Not Hispanic Or Latino	2012-02-22	No	C67.9	8120/3	C67.9	Yes	No	MX	NX		With Tumor	No	No	White	No	98.1	Yes	1:DECEASED	20.1203	1:DEAD WITH TUMOR	20.1203			1:PROGRESSION	20.1203	EUR
TCGA-G2-A3VY	BLCA	BLCA	CD50C69F-0F45-4C57-B61A-8C6B41AB4F7E	66	Male	STAGE II	7TH	536	-24112	0	Not Hispanic Or Latino	2012-09-06	No	C67.9	8120/3	C67.9	Yes	No				With Tumor	No	Yes	Asian	No	74	Yes	0:LIVING	17.6217	0:ALIVE OR DEAD TUMOR FREE	17.6217			0:CENSORED	17.6217	SAS_ADMIX
TCGA-G2-AA3B	BLCA	BLCA	22424A05-0546-44C2-8AB7-ABB8E49C3363	75	Female	STAGE II	6TH	2008	-27646	0	Not Hispanic Or Latino	2014-07-11	No	C67.9	8120/3	C67.9	Yes	No	M0	N0	T2	Tumor Free	Yes	No	White	No	76	Yes	0:LIVING	66.0157	0:ALIVE OR DEAD TUMOR FREE	66.0157	0:DiseaseFree	66.0157	0:CENSORED	66.0157	EUR
TCGA-G2-AA3C	BLCA	BLCA	C04CC413-95B0-4B56-AF55-9596A5EAD4A6	66	Male	STAGE IV	6TH		-24267	0	Not Hispanic Or Latino	2014-07-11	No	C67.9	8120/3	C67.9	Yes	No	M0	N1	T3B	With Tumor	Yes	No	White	No	90	Yes	1:DECEASED	6.93691	1:DEAD WITH TUMOR	6.93691			1:PROGRESSION	6.93691	EUR
TCGA-G2-AA3D	BLCA	BLCA	E1540865-69C2-4B60-A78E-97D0CE2957DC	60	Male	STAGE IV	6TH	2139	-22205	0	Not Hispanic Or Latino	2014-07-11	No	C67.9	8120/3	C67.9	Yes	No	M0	N2	T3	Tumor Free	Yes	No	White	No	107	Yes	0:LIVING	70.3225	0:ALIVE OR DEAD TUMOR FREE	70.3225			0:CENSORED	70.3225	EUR
TCGA-G2-AA3F	BLCA	BLCA	9883C38F-87BF-4421-BFC0-1B1001F8159C	77	Male	STAGE IV	7TH	893	-28457	0	Not Hispanic Or Latino	2014-07-11	No	C67.9	8120/3	C67.9	Yes	No	M0	N1	T3	With Tumor	Yes	No	White	No	91	Yes	0:LIVING	29.3586	0:ALIVE OR DEAD TUMOR FREE	29.3586			0:CENSORED	29.3586	EUR
TCGA-GC-A3BM	BLCA	BLCA	7840AEA9-40C4-473E-BE33-8FA0B9F332C9	70	Male	STAGE II	7TH	88	-25609	0	Not Hispanic Or Latino	2012-09-25	No	C67.1	8120/3	C67.1	Yes	Yes	M0	N0	T2B		Yes	No	White	No	86	Yes	1:DECEASED	21.4025	1:DEAD WITH TUMOR	21.4025			1:PROGRESSION	21.4025	EUR
TCGA-GC-A3I6	BLCA	BLCA	74CBB078-9AAE-422A-A7AF-DD29EBCA949E	45	Male	STAGE III	7TH	68	-16504	0	Not Hispanic Or Latino	2012-04-17	No	C67.9	8120/3	C67.9	Yes	Yes	M0	N0	T3A	With Tumor	Yes	No	White	No	81	Yes	1:DECEASED	20.7121	1:DEAD WITH TUMOR	20.7121			1:PROGRESSION	17.9505	EUR
TCGA-GC-A3OO	BLCA	BLCA	1FF60FD9-3CA3-43BE-92A8-8DBA2CD4D4DF	79	Male	STAGE II	7TH	481	-29065	0	Not Hispanic Or Latino	2012-09-25	No	C67.9	8120/3	C67.9	Yes	No	M0	N0	T2B	Tumor Free	Yes	No	White	No	130	Yes	0:LIVING	15.8135	0:ALIVE OR DEAD TUMOR FREE	15.8135	0:DiseaseFree	15.8135	0:CENSORED	15.8135	EUR
TCGA-GC-A3RB	BLCA	BLCA	A0BCF1B1-4DD4-4D7F-B63E-B49296671451	54	Male	STAGE III	7TH	582	-20021	0	Not Hispanic Or Latino	2012-09-25	No	C67.9	8120/3	C67.9	Yes	No	M0	N0	T3B	Tumor Free	Yes	No	White	No		Yes	0:LIVING	19.134	0:ALIVE OR DEAD TUMOR FREE	19.134	0:DiseaseFree	19.134	0:CENSORED	19.134	EUR
TCGA-GC-A3RC	BLCA	BLCA	BD7F2C90-863E-4380-AD31-8755BCB2F975	59	Male	STAGE II	7TH	484	-21668	0	Not Hispanic Or Latino	2012-09-25	No	C67.9	8120/3	C67.9	Yes	No	M0	N0	T2B	Tumor Free	Yes	No	White	No	111	Yes	0:LIVING	15.9122	0:ALIVE OR DEAD TUMOR FREE	15.9122	0:DiseaseFree	15.9122	0:CENSORED	15.9122	EUR
TCGA-GC-A3RD	BLCA	BLCA	6A2155B3-915C-41B1-B730-32E55E0C1FBD	83	Female	STAGE III	7TH	428	-30529	0	Not Hispanic Or Latino	2012-09-24	No	C67.0	8120/3	C67.0	Yes	No	M0	N0	T3A	Tumor Free	Yes	No	White	No	71	Yes	0:LIVING	14.0711	0:ALIVE OR DEAD TUMOR FREE	14.0711	0:DiseaseFree	14.0711	0:CENSORED	14.0711	EUR
TCGA-GC-A3WC	BLCA	BLCA	DB52C68A-ED44-4EC4-9381-D75F9BCBC29A	80	Female	STAGE III	7TH	540	-29295	0	Not Hispanic Or Latino	2012-09-25	No	C67.9	8120/3	C67.9	Yes	No	MX	N0	T3	Tumor Free	Yes	Yes	White	No	62	Yes	0:LIVING	17.7532	0:ALIVE OR DEAD TUMOR FREE	17.7532	0:DiseaseFree	17.7532	0:CENSORED	17.7532	EUR
TCGA-GC-A3YS	BLCA	BLCA	4D323B18-CE5A-4516-862D-7ED1FDF1F008	61	Male	STAGE IV	7TH	758	-22515	0	Not Hispanic Or Latino	2012-10-04	No	C67.9	8120/3	C67.9	Yes	No	MX	N1	T3A	Tumor Free	Yes	No	White	No	81	Yes	0:LIVING	24.9203	0:ALIVE OR DEAD TUMOR FREE	24.9203			0:CENSORED	24.9203	EUR
TCGA-GC-A4ZW	BLCA	BLCA	A9E17A7D-7FF4-44E3-B8C9-B0D2F46B6CD5	71	Male	STAGE III	7TH	15	-25964	0	Not Hispanic Or Latino	2013-03-15	No	C67.9	8120/3	C67.9	Yes	No	M0	N0	T3A	Tumor Free	Yes	No	White		89	Yes	0:LIVING	0.493145	0:ALIVE OR DEAD TUMOR FREE	0.493145			0:CENSORED	0.493145	EUR
TCGA-GC-A6I1	BLCA	BLCA	54C04BCC-EBD5-461E-BBD5-B4D791B00C95	90	Female	STAGE II	7TH	81	-32873	0	Not Hispanic Or Latino	2013-09-19	No	C67.9	8120/3	C67.9	Yes	No	MX	N0	T2B	Tumor Free	Yes	No	White	No	61	Yes	1:DECEASED	8.94237	0:ALIVE OR DEAD TUMOR FREE	8.94237	0:DiseaseFree	8.94237	0:CENSORED	8.94237	EUR
TCGA-GC-A6I3	BLCA	BLCA	ACF6BDF3-6349-49DC-B99A-4EDA648EEAC5	90	Female	STAGE IV	7TH	423	-32873	0	Not Hispanic Or Latino	2013-10-15	No	C67.9	8120/3	C67.9	Yes	No	MX	N1	T3A	Tumor Free	Yes	No	Black or African American	No	132	Yes	0:LIVING	13.9067	0:ALIVE OR DEAD TUMOR FREE	13.9067			0:CENSORED	13.9067
TCGA-GD-A2C5	BLCA	BLCA	5D54C742-5A8E-4C40-8D62-95E75E210AB8	53	Female	STAGE IV	7TH	812	-19498	0	Not Hispanic Or Latino	2011-10-20	No	C67.9	8120/3	C67.9	Yes	No	MX	N2	T3A		Yes	No	White		54	Yes	0:LIVING	26.6956	0:ALIVE OR DEAD TUMOR FREE	26.6956			1:PROGRESSION	7.03554	EUR
TCGA-GD-A3OP	BLCA	BLCA	31DA07BB-6752-49A3-A7EA-5427C04A9458	84	Female	STAGE IV	7TH	64	-30956	0	Not Hispanic Or Latino	2012-07-03	No	C67.9	8120/3	C67.9	Yes		MX	N2	T4A		Yes	No	White			Yes	0:LIVING	2.10409	0:ALIVE OR DEAD TUMOR FREE	2.10409			0:CENSORED	2.10409	EUR
TCGA-GD-A3OQ	BLCA	BLCA	2E85C30C-C4C4-4096-9EEF-4EB2C7D991A3	48	Male	STAGE IV	7TH	95	-17682	0	Not Hispanic Or Latino	2012-07-03	No	C67.9	8120/3	C67.9	Yes		MX	N1	T4A		Yes	No	White			Yes	0:LIVING	3.12325	0:ALIVE OR DEAD TUMOR FREE	3.12325			0:CENSORED	3.12325	EUR
TCGA-GD-A3OS	BLCA	BLCA	2A41B7D4-132F-4FB6-87B5-487C445379C7	54	Female	STAGE II	7TH	638	-19776	0	Not Hispanic Or Latino	2012-07-05	No	C67.9	8120/3	C67.9	Yes	Yes	MX	NX			No	No	White	No	78	Yes	0:LIVING	20.9751	0:ALIVE OR DEAD TUMOR FREE	20.9751			1:PROGRESSION	7.33143	EUR
TCGA-GD-A6C6	BLCA	BLCA	AADCF26B-C398-489F-A86A-E8DB1B5DB456	64	Male	STAGE III	7TH	67	-23631	0	Not Hispanic Or Latino	2013-11-27	No	C67.9	8120/3	C67.9	Yes		MX	N0	T3A	Tumor Free	Yes	No	White		57	Yes	0:LIVING	2.20272	0:ALIVE OR DEAD TUMOR FREE	2.20272	0:DiseaseFree	2.20272	0:CENSORED	2.20272	EUR
TCGA-GD-A76B	BLCA	BLCA	6C1FFAF7-FDAE-4AB0-8DD1-6738937357BA	86	Female	STAGE II	7TH	224	-31571	0	Not Hispanic Or Latino	2014-01-23	No	C67.9	8120/3	C67.9	Yes		MX	N0	T2B	Tumor Free	Yes	No	White		71	Yes	0:LIVING	7.3643	0:ALIVE OR DEAD TUMOR FREE	7.3643	0:DiseaseFree	7.3643	0:CENSORED	7.3643	EUR
TCGA-GU-A42P	BLCA	BLCA	FF5B9238-38A7-42B4-9D44-3B8EC9913F6D	72	Male	STAGE IV	7TH	195	-26546	0	Not Hispanic Or Latino	2012-10-30	No	C67.9	8120/3	C67.9	Yes	No	M0	N1	T3A	Tumor Free	Yes	No	White	No	80	Yes	1:DECEASED	10.9149	0:ALIVE OR DEAD TUMOR FREE	10.9149			0:CENSORED	10.9149	EUR
TCGA-GU-A42Q	BLCA	BLCA	9C46846E-7F66-4936-AF97-50A7B8189D84	67	Male	STAGE III	7TH	231	-24534	0	Not Hispanic Or Latino	2012-10-30	No	C67.9	8120/3	C67.9	Yes	No	M0	N0	T3B	Tumor Free	Yes	No	White	No	89	Yes	1:DECEASED	11.3095	0:ALIVE OR DEAD TUMOR FREE	11.3095	0:DiseaseFree	11.3095	0:CENSORED	11.3095	EUR
TCGA-GU-A42R	BLCA	BLCA	0691B8C5-6244-407C-8601-FA1BDA01FF2A	68	Male	STAGE IV	7TH	344	-25134	0	Not Hispanic Or Latino	2012-10-30	No	C67.9	8120/3	C67.9	Yes	No	MX	N2	T4A	With Tumor	Yes	No	White	No	102	Yes	1:DECEASED	18.9697	1:DEAD WITH TUMOR	18.9697			1:PROGRESSION	2.99175	EUR
TCGA-GU-A762	BLCA	BLCA	6A1EEE8D-CF62-47E9-9322-C18633CB3EE9	87	Male	STAGE IV	7TH	62	-31812	0	Not Hispanic Or Latino	2014-02-19	No	C67.9	8120/3	C67.9	Yes	No	MX	N2	T4A	With Tumor	Yes	No	White	No	75	Yes	1:DECEASED	7.62731	1:DEAD WITH TUMOR	7.62731			1:PROGRESSION	7.62731	EUR
TCGA-GU-A763	BLCA	BLCA	F632BC31-3AA0-4783-B10B-818ECB26D40B	72	Male	STAGE III	7TH	997	-26527	0	Not Hispanic Or Latino	2014-02-19	No	C67.2	8120/3	C67.2	Yes	No	M0	N0	T4	With Tumor	Yes	Yes	White	No	73	Yes	0:LIVING	32.7777	0:ALIVE OR DEAD TUMOR FREE	32.7777			1:PROGRESSION	9.96153	EUR
TCGA-GU-A764	BLCA	BLCA	20EBEFF1-E5A7-423A-BE93-E7EBB82438AC	66	Male	STAGE II	7TH	610	-24343	0	Not Hispanic Or Latino	2014-02-19	No	C67.3	8120/3	C67.3	Yes	No	MX	N0	T2B	Tumor Free	Yes	No	White	No	73	Yes	0:LIVING	20.0546	0:ALIVE OR DEAD TUMOR FREE	20.0546	0:DiseaseFree	20.0546	0:CENSORED	20.0546	EUR
TCGA-GU-A766	BLCA	BLCA	E7680A8E-1C0E-426B-ABD8-D0D8E7D0E5AA	62	Male	STAGE II	7TH	480	-22774	0	Not Hispanic Or Latino	2014-02-19	No	C67.9	8120/3	C67.9	Yes	No	MX	N0	T2A	With Tumor	Yes	No	White	No	102	Yes	0:LIVING	15.7806	0:ALIVE OR DEAD TUMOR FREE	15.7806			0:CENSORED	15.7806	EUR
TCGA-GU-A767	BLCA	BLCA	BFABA069-0914-46B4-927D-B5EA3A4A341F	81	Male	STAGE IV	7TH		-29739	0	Not Hispanic Or Latino	2014-02-19	No	C67.9	8120/3	C67.9	Yes	No	MX	N2	T3B	With Tumor	Yes	No	White	No	78	Yes	1:DECEASED	4.73419	1:DEAD WITH TUMOR	4.73419			1:PROGRESSION	4.73419	EUR
TCGA-GU-AATO	BLCA	BLCA	CD20B968-B348-44EB-9CDB-F557AF8FB468	75	Male	STAGE IV	7TH		-27684	0	Not Hispanic Or Latino	2014-08-25	No	C67.9	8120/3	C67.9	Yes	No	MX	N2	T4A	With Tumor	Yes	No	White	No	68	Yes	1:DECEASED	10.6519	1:DEAD WITH TUMOR	10.6519			1:PROGRESSION	10.6519	EUR
TCGA-GU-AATP	BLCA	BLCA	3B16881A-88C2-4048-B78F-E3E183503F70	74	Male	STAGE IV	7TH	1003	-27049	0	Not Hispanic Or Latino	2014-08-25	No	C67.2	8120/3	C67.2	Yes	Yes	MX	N2	T2	With Tumor	Yes	Yes	White	No	118	Yes	0:LIVING	32.975	0:ALIVE OR DEAD TUMOR FREE	32.975			1:PROGRESSION	19.5943	EUR
TCGA-GU-AATQ	BLCA	BLCA	AFF1533B-486E-40B5-A35A-CFAAC5823706	68	Male	STAGE III	7TH		-25185	0	Not Hispanic Or Latino	2014-08-25	No	C67.9	8120/3	C67.9	Yes	No	MX	N0	T3B	With Tumor	Yes	No	White	No	73	Yes	1:DECEASED	7.00266	1:DEAD WITH TUMOR	7.00266			1:PROGRESSION	7.00266	EUR
TCGA-GV-A3JV	BLCA	BLCA	01EE41EF-1894-4408-9E96-A22A1F068190	66	Male	STAGE IV	7TH	134	-24243	0	Not Hispanic Or Latino	2012-03-06	No	C67.9	8120/3	C67.9	Yes	Yes	MX	N1	T3B	Tumor Free	Yes	No	White	No	76.7	Yes	1:DECEASED	14.2683	1:DEAD WITH TUMOR	14.2683			1:PROGRESSION	4.40543	EUR
TCGA-GV-A3JW	BLCA	BLCA	3D644EAF-82FC-4BC7-93B7-3E600E8C6511	74	Male	STAGE II	7TH	649	-27091	0	Not Hispanic Or Latino	2012-01-30	No	C67.9	8120/3	C67.9	Yes	Yes	MX	NX	T2	Tumor Free	No	No	White	Yes	88	Yes	0:LIVING	21.3368	0:ALIVE OR DEAD TUMOR FREE	21.3368			1:PROGRESSION	8.90949	EUR
TCGA-GV-A3JX	BLCA	BLCA	D9DCBB57-F6C2-4465-8A60-AFE876E113CA	59	Male	STAGE III	7TH	581	-21888	0	Not Hispanic Or Latino	2012-01-30	No	C67.9	8120/3	C67.9	Yes	No	MX	N0	T3B	Tumor Free	Yes	No	White	No	63.3	Yes	0:LIVING	19.1012	0:ALIVE OR DEAD TUMOR FREE	19.1012	0:DiseaseFree	19.1012	0:CENSORED	19.1012	EUR
TCGA-GV-A3JZ	BLCA	BLCA	9CC92795-7A24-4875-87F0-3EFCCBFCC970	55	Male	STAGE IV	7TH	603	-20420	0	Not Hispanic Or Latino	2012-01-30	No	C67.9	8120/3	C67.9	Yes	No	MX	N3	T4A	Tumor Free	Yes	Yes	White	No	84	Yes	0:LIVING	19.8244	0:ALIVE OR DEAD TUMOR FREE	19.8244			0:CENSORED	19.8244	EUR
TCGA-GV-A3QF	BLCA	BLCA	47990D5E-A0E1-4752-86F5-4F5B84E219DF	79	Male	STAGE IV	7TH	232	-28890	0	Not Hispanic Or Latino	2012-06-18	No	C67.3	8120/3	C67.3	Yes	No	MX	N2	T3B	Tumor Free	Yes	No	White	No	74	Yes	1:DECEASED	20.2847	0:ALIVE OR DEAD TUMOR FREE	20.2847			0:CENSORED	20.2847	EUR
TCGA-GV-A3QG	BLCA	BLCA	79F23A0E-5AAE-4618-8191-7DD7C0552408	65	Male	STAGE IV	7TH		-23847	0	Not Hispanic Or Latino	2012-06-18	No	C67.4	8120/3	C67.4	Yes	Yes	MX	N3	T3A	With Tumor	Yes	Yes	White	No	73	Yes	1:DECEASED		1:DEAD WITH TUMOR				1:PROGRESSION	2.76161	EUR
TCGA-GV-A3QH	BLCA	BLCA	33BC6A7C-9844-41E3-96B3-1E34BB3FEDD5	67	Male	STAGE II	7TH	237	-24681	0	Not Hispanic Or Latino	2012-06-18	No	C67.0	8120/3	C67.0	Yes	No	MX	NX		Tumor Free	No	No	White	No	91	Yes	1:DECEASED	8.4821	0:ALIVE OR DEAD TUMOR FREE	8.4821			1:PROGRESSION	4.10954	EUR
TCGA-GV-A3QI	BLCA	BLCA	06F936E9-5A90-40D3-B91A-713F2B4E6E11	47	Male	STAGE III	7TH	1110	-17383	0	Not Hispanic Or Latino	2012-06-18	No	C67.4	8120/3	C67.4	Yes	Yes	MX	N0	T3B	Tumor Free	Yes	No	White	No	77	Yes	0:LIVING	36.4928	0:ALIVE OR DEAD TUMOR FREE	36.4928	1:Recurred/Progressed	25.249	1:PROGRESSION	25.249	EUR
TCGA-GV-A3QK	BLCA	BLCA	9EE8E704-C61D-413D-B69D-257EF829FDAE	56	Female	STAGE IV	7TH	832	-20802	0	Not Hispanic Or Latino	2012-08-27	No	C67.9	8120/3	C67.9	Yes	No	M0	N2	T4A	Tumor Free	Yes	Yes	White	Yes	83	Yes	0:LIVING	27.3531	0:ALIVE OR DEAD TUMOR FREE	27.3531			0:CENSORED	27.3531	EUR
TCGA-GV-A40E	BLCA	BLCA	AA6142AF-BAD7-493C-98A0-FD070DE39073	75	Male	STAGE II	7TH	195	-27569	0	Not Hispanic Or Latino	2012-08-27	No	C67.9	8120/3	C67.9	Yes	Yes	MX	NX		Tumor Free	No	Yes	White	No	115	Yes	1:DECEASED	8.58073	1:DEAD WITH TUMOR	8.58073			1:PROGRESSION	7.19992	EUR
TCGA-GV-A40G	BLCA	BLCA	10422FE9-8D70-40A9-9875-3FE9FAB68823	77	Male	STAGE II	7TH	580	-28204	0	Not Hispanic Or Latino	2012-08-27	No	C67.9	8120/3	C67.9	Yes	No	MX	N0	T2A	Tumor Free	Yes	Yes	White	No	82	Yes	0:LIVING	19.0683	0:ALIVE OR DEAD TUMOR FREE	19.0683	0:DiseaseFree	19.0683	0:CENSORED	19.0683	EUR
TCGA-GV-A6ZA	BLCA	BLCA	F5C187EF-DC08-4466-932A-43AA33285673	54	Male	STAGE II	7TH	691	-19871	0	Not Hispanic Or Latino	2014-01-07	No	C67.9	8130/3	C67.9	Yes	No	MX	N0	T2B	Tumor Free	Yes	No	White	No	88	Yes	0:LIVING	22.7176	0:ALIVE OR DEAD TUMOR FREE	22.7176	0:DiseaseFree	22.7176	0:CENSORED	22.7176	EUR
TCGA-H4-A2HO	BLCA	BLCA	86D1E388-B30F-48FD-9647-3848EB6134F1	53	Male	STAGE III	7TH	46	-19630	0	Not Hispanic Or Latino	2011-06-28	No	C67.9	8130/3	C67.9	Yes		MX	N0	T4A		Yes	No	White	No	69	Yes	0:LIVING	1.51231	0:ALIVE OR DEAD TUMOR FREE	1.51231	0:DiseaseFree	1.51231	0:CENSORED	1.51231	EUR
TCGA-H4-A2HQ	BLCA	BLCA	CEDE5274-279D-4021-8ACA-5ECC4BF94D66	64	Female	STAGE IV	7TH	590	-23538	0	Not Hispanic Or Latino	2011-06-28	No	C67.9	8120/3	C67.9	Yes	Yes	M1	NX		With Tumor	No	No	Black or African American	No	63	Yes	0:LIVING	19.397	0:ALIVE OR DEAD TUMOR FREE	19.397			1:PROGRESSION	10.4547
TCGA-HQ-A2OE	BLCA	BLCA	353C5FCC-9C6A-4AC6-99DC-FB4573B2AE6C	69	Male		6TH	1174		0		2012-10-02	No	C67.9	8120/3	C67.9	Yes	No	MX	N2	T2A		Yes	No		No	68	Yes	0:LIVING	38.5968	0:ALIVE OR DEAD TUMOR FREE	38.5968			0:CENSORED	38.5968	EUR
TCGA-HQ-A2OF		BLCA	691ADAA9-196A-4B62-9437-640C4AE6E2B2	52	Female	STAGE III	6TH	1947	-19016	0		2013-09-25	No	C67.1	8260/3	C67.1	Yes	Yes	M0	N0	T3B	Tumor Free	Yes	No		No	69	No	0:LIVING	64.0103	0:ALIVE OR DEAD TUMOR FREE	64.0103	1:Recurred/Progressed	29.8189	1:PROGRESSION	29.8189	EUR
TCGA-HQ-A5ND	BLCA	BLCA	001944E5-AF34-4061-9C09-BB9EA346F6FD	78	Male	STAGE IV	6TH		-28555	0		2014-05-30	No	C67.9	8120/3	C67.9	Yes	Yes	M0	N1	T3B	With Tumor	Yes	No		No	68	Yes	1:DECEASED	9.00812	1:DEAD WITH TUMOR	9.00812			1:PROGRESSION	2.76161	EUR
TCGA-HQ-A5NE	BLCA	BLCA	E053A911-2202-4C1F-BC93-904E26564E79	57	Male	STAGE III	6TH	250	-20647	0		2014-05-30	No	C67.9	8120/3	C67.9	Yes	Yes	M0	N0	T3	With Tumor	Yes	No		No	62	Yes	1:DECEASED	12.1643	1:DEAD WITH TUMOR	12.1643	1:Recurred/Progressed	6.93691	1:PROGRESSION	6.93691	EUR
TCGA-K4-A3WS	BLCA	BLCA	68ADACD1-A16E-4489-9E68-792A6BD8811C	66	Male	STAGE III	7TH	761	-24124	0	Not Hispanic Or Latino	2012-08-06	No	C67.9	8120/3	C67.9	Yes	No	MX	N0	T3A	Tumor Free	Yes	Yes	White	No	292	Yes	0:LIVING	25.0189	0:ALIVE OR DEAD TUMOR FREE	25.0189	0:DiseaseFree	25.0189	0:CENSORED	25.0189	EUR
TCGA-K4-A3WU	BLCA	BLCA	9AA6522A-120A-4691-993E-3F8534F644B5	87	Male	STAGE III	7TH	105	-32134	0	Not Hispanic Or Latino	2012-08-08	No	C67.9	8120/3	C67.9	Yes		MX	N0	T4A	Tumor Free	Yes	No	White		71	Yes	0:LIVING	3.45202	0:ALIVE OR DEAD TUMOR FREE	3.45202			0:CENSORED	3.45202
TCGA-K4-A3WV	BLCA	BLCA	D53EADE8-A845-4252-AECE-92F3573486A7	77	Female	STAGE II	7TH	646	-28444	0	Hispanic Or Latino	2012-08-06	No	C67.9	8120/3	C67.9	Yes	No	MX	N0	T2B	Tumor Free	Yes	No	White	No		Yes	0:LIVING	21.2381	0:ALIVE OR DEAD TUMOR FREE	21.2381			0:CENSORED	21.2381	EUR
TCGA-K4-A4AB	BLCA	BLCA	8B7556ED-2DAB-4180-AF5B-0E113E26B36E	76	Male	STAGE III	7TH	84	-27922	0	Not Hispanic Or Latino	2012-12-28	No	C67.4	8120/3	C67.4	Yes		MX	N0	T4A		Yes	No	White	No		Yes	0:LIVING	2.76161	0:ALIVE OR DEAD TUMOR FREE	2.76161			0:CENSORED	2.76161	EUR
TCGA-K4-A4AC	BLCA	BLCA	2088AC24-A8B4-49AF-A954-2B78B88A6F66	83	Male	STAGE II	7TH	197	-30655	0	Not Hispanic Or Latino	2012-12-28	No	C67.9	8120/3	C67.9	Yes	Yes	MX	N0	T2B	With Tumor		No	White	Yes		Yes	1:DECEASED	9.13963	1:DEAD WITH TUMOR	9.13963			1:PROGRESSION	5.58898	EUR
TCGA-K4-A54R	BLCA	BLCA	52FDDD92-FA5E-4FAC-8E44-E64C98C84F86	59	Male	STAGE II	7TH	842	-21601	0	Not Hispanic Or Latino	2013-04-17	No	C67.1	8120/3	C67.1	Yes	No	MX	N0	T2B	Tumor Free	Yes	No	White	No		Yes	0:LIVING	27.6819	0:ALIVE OR DEAD TUMOR FREE	27.6819	0:DiseaseFree	27.6819	0:CENSORED	27.6819	EUR
TCGA-K4-A5RH	BLCA	BLCA	EECA58FE-B5CB-4D13-A93F-A5A2CA00B6E2	69	Male	STAGE III	7TH	276	-25305	0	Not Hispanic Or Latino	2013-06-20	No	C67.0	8120/3	C67.0	Yes	Yes	MX	N0	T3A	With Tumor	Yes	No	White	No		Yes	0:LIVING	9.07387	0:ALIVE OR DEAD TUMOR FREE	9.07387			1:PROGRESSION	6.44376	EUR
TCGA-K4-A5RI	BLCA	BLCA	32EFE5E2-E037-4547-8EAD-619F61647639	67	Female	STAGE III	7TH	239	-24614	0	Not Hispanic Or Latino	2013-06-20	No	C67.4	8120/3	C67.4	Yes	Yes	MX	N0	T3A	With Tumor	Yes	No	White	No		Yes	1:DECEASED	11.704	1:DEAD WITH TUMOR	11.704			1:PROGRESSION	7.75882	EUR
TCGA-K4-A5RJ	BLCA	BLCA	5A25658C-2436-4A47-8902-8A2CF4A1C20D	75	Male	STAGE II	7TH	539	-27518	0	Not Hispanic Or Latino	2013-06-24	No	C67.4	8130/3	C67.4	Yes		MX	N0	T2B	Tumor Free	Yes	No	White			Yes	0:LIVING	17.7204	0:ALIVE OR DEAD TUMOR FREE	17.7204	0:DiseaseFree	17.7204	0:CENSORED	17.7204	EUR
TCGA-K4-A6FZ	BLCA	BLCA	610811D5-E45E-4A4F-BDC1-8D700EFD6E43	75	Female	STAGE III	7TH	55	-27686	0	Not Hispanic Or Latino	2013-09-12	No	C67.4	8120/3	C67.4	Yes		MX	N0	T3A	Tumor Free	Yes	No	White		83	Yes	0:LIVING	1.8082	0:ALIVE OR DEAD TUMOR FREE	1.8082	0:DiseaseFree	1.8082	0:CENSORED	1.8082	EUR
TCGA-K4-A6MB	BLCA	BLCA	661D7B4A-A2B2-4251-B464-292421665948	64	Male	STAGE IV	7TH	469	-23664	0	Not Hispanic Or Latino	2013-09-23	No	C67.0	8120/3	C67.0	Yes	No	MX	N1	T3B		Yes	No	White	No	88	Yes	0:LIVING	15.419	0:ALIVE OR DEAD TUMOR FREE	15.419			0:CENSORED	15.419	EUR
TCGA-K4-A83P	BLCA	BLCA	AA14FFB4-A715-4636-8251-73D019DDDD8C	77	Male	STAGE IV	7TH	495	-28463	0	Not Hispanic Or Latino	2014-03-06	No	C67.9	8120/3	C67.9	Yes	Yes	MX	N1	T4A	With Tumor	Yes	No	White	No	100	Yes	0:LIVING	16.2738	0:ALIVE OR DEAD TUMOR FREE	16.2738			1:PROGRESSION	2.30134	EUR
TCGA-K4-AAQO	BLCA	BLCA	383BF27A-9216-492E-B4BD-2B4EEF8278DE	56	Male	STAGE III	7TH	359	-20683	0	Not Hispanic Or Latino	2014-09-16	Yes	C67.3	8120/3	C67.3	Yes		MX	N0	T3A			No	White		100	Yes	0:LIVING	11.8026	0:ALIVE OR DEAD TUMOR FREE	11.8026			0:CENSORED	11.8026	EUR
TCGA-KQ-A41N	BLCA	BLCA	67CADFFC-460B-4A2A-B182-3794421992B4	73	Male	STAGE III	7TH	1604	-26837	0	Not Hispanic Or Latino	2015-07-13	No	C67.6	8120/3	C67.6	Yes	No	M0	N0	T3B	Tumor Free	Yes	No	Black or African American	No	84	Yes	0:LIVING	52.7337	0:ALIVE OR DEAD TUMOR FREE	52.7337	0:DiseaseFree	52.7337	0:CENSORED	52.7337
TCGA-KQ-A41O	BLCA	BLCA	9DD41965-7A62-464D-8A23-5C3F9565DD91	84	Male	STAGE IV	7TH	1538	-30774	0		2015-07-13	No	C67.9	8120/3	C67.9	Yes	No	M0	N1	T3	Tumor Free	Yes	Yes		No	50	Yes	0:LIVING	50.5638	0:ALIVE OR DEAD TUMOR FREE	50.5638			0:CENSORED	50.5638
TCGA-KQ-A41P	BLCA	BLCA	D7AF7E2C-F742-46ED-814B-1967D7E8C2D2	76	Male	STAGE IV	7TH	1094	-27816	0	Not Hispanic Or Latino	2015-07-13	No	C67.0	8120/3	C67.0	Yes	Yes	M1	N3	T3B	With Tumor	Yes	No	White	No	64	Yes	0:LIVING	35.9667	0:ALIVE OR DEAD TUMOR FREE	35.9667			1:PROGRESSION	5.85199	EUR
TCGA-KQ-A41Q	BLCA	BLCA	A21BDD7E-F3CF-4826-9967-7EAFFC0D035A	89	Male	STAGE III	7TH	1429	-32511	0	Not Hispanic Or Latino	2015-07-13	No	C67.3	8120/3	C67.3	Yes	Yes	MX	N0	T3B		Yes	Yes	White	No	68	Yes	0:LIVING	46.9803	0:ALIVE OR DEAD TUMOR FREE	46.9803			1:PROGRESSION	43.1995
TCGA-KQ-A41R	BLCA	BLCA	E492D5A9-7EC5-454B-AE89-077C90F67489	80	Female	STAGE II	7TH	1350	-29351	0	Not Hispanic Or Latino	2015-07-13	No	C67.9	8120/3	C67.9	Yes	No	MX	N0	T2	Tumor Free	Yes	No	White	No		Yes	0:LIVING	44.3831	0:ALIVE OR DEAD TUMOR FREE	44.3831	0:DiseaseFree	44.3831	0:CENSORED	44.3831
TCGA-KQ-A41S	BLCA	BLCA	CC8602BB-78E2-4732-9784-83C3388B999E	87	Female	STAGE III	7TH	35	-32041	0		2015-07-13	No	C67.4	8120/3	C67.4	Yes	No	MX	NX	T4A	Tumor Free	No	No	White	No		Yes	0:LIVING	1.15067	0:ALIVE OR DEAD TUMOR FREE	1.15067	0:DiseaseFree	1.15067	0:CENSORED	1.15067	EUR
TCGA-LC-A66R	BLCA	BLCA	39FDC742-8BDB-4E77-B20B-0F967A75E659	78	Male	STAGE IV	7TH	466	-28793	0	Not Hispanic Or Latino	2013-06-27	No	C67.9	8120/3	C67.9	Yes	No	MX	N2	T4A	Tumor Free	Yes	No	White	No	68	Yes	0:LIVING	15.3204	0:ALIVE OR DEAD TUMOR FREE	15.3204			0:CENSORED	15.3204
TCGA-LT-A5Z6	BLCA	BLCA	EC7FC492-53CC-4B71-A66A-1CEF1ADEBA33	56	Male	STAGE II	7TH	474	-20746	0	Not Hispanic Or Latino	2013-06-03	No	C67.9	8120/3	C67.9	Yes	No	MX	NX		Tumor Free	No	No	White	No	86	Yes	0:LIVING	15.5834	0:ALIVE OR DEAD TUMOR FREE	15.5834	0:DiseaseFree	15.5834	0:CENSORED	15.5834	EUR
TCGA-LT-A8JT	BLCA	BLCA	6AA72CA1-B378-4DB4-B4EF-B12386683D1F	69	Female	STAGE II	7TH	641	-25498	0	Not Hispanic Or Latino	2014-01-30	No	C67.9	8130/3	C67.9	Yes	No	M0	N0	T2A	Tumor Free	Yes	No	White	No	69	Yes	0:LIVING	21.0737	0:ALIVE OR DEAD TUMOR FREE	21.0737	0:DiseaseFree	21.0737	0:CENSORED	21.0737	EUR
TCGA-MV-A51V	BLCA	BLCA	D2F329B3-5B44-414B-BCCD-7B2D1345D21E	75	Male	STAGE III	7TH	410	-27430	0	Not Hispanic Or Latino	2012-09-14	No	C67.9	8130/3	C67.9	Yes	No	M0	N0	T3A	Tumor Free	Yes	No	White	No	120	Yes	0:LIVING	13.4793	0:ALIVE OR DEAD TUMOR FREE	13.4793	0:DiseaseFree	13.4793	0:CENSORED	13.4793	EUR
TCGA-PQ-A6FI	BLCA	BLCA	04B9090A-E8EF-4F52-BC52-AF90CAA84168	70	Male	STAGE II	7TH	372	-25672	0	Not Hispanic Or Latino	2013-05-10	No	C67.9	8120/3	C67.9	Yes	No	MX	N0	T2A	Tumor Free	Yes	No	White	No	87	Yes	0:LIVING	12.23	0:ALIVE OR DEAD TUMOR FREE	12.23	0:DiseaseFree	12.23	0:CENSORED	12.23	EUR
TCGA-PQ-A6FN	BLCA	BLCA	A3C849F2-C006-4368-950D-998A26CD368B	78	Female	STAGE III	7TH	507	-28546	0	Not Hispanic Or Latino	2013-05-10	No	C67.2	8120/3	C67.2	Yes	No	MX	N0	T3A		Yes	No	White	No	70	Yes	0:LIVING	16.6683	0:ALIVE OR DEAD TUMOR FREE	16.6683			0:CENSORED	16.6683	EUR
TCGA-R3-A69X	BLCA	BLCA	692A6CED-0246-4E5E-AD2F-20450073F335	70	Male	STAGE III	7TH	433	-25576	0	Not Hispanic Or Latino	2013-07-17	No	C67.2	8120/3	C67.2	Yes	No	M0	N0	T3A	Tumor Free	Yes	No	White	No	54	Yes	0:LIVING	14.2355	0:ALIVE OR DEAD TUMOR FREE	14.2355	0:DiseaseFree	14.2355	0:CENSORED	14.2355	EUR
TCGA-S5-A6DX	BLCA	BLCA	76400A3D-45C4-47F8-BD81-0A345A949A1F	83	Male	STAGE IV	7TH		-30594	0	Not Hispanic Or Latino	2013-08-20	No	C67.9	8120/3	C67.9	Yes	No	MX	N2	T4A	With Tumor	Yes	No	White	No	92	Yes	1:DECEASED	1.84108	1:DEAD WITH TUMOR	1.84108			1:PROGRESSION	1.84108	EUR
TCGA-S5-AA26	BLCA	BLCA	A540FCEC-58A1-4E58-8E0A-8BF73B78E30D	46	Male	STAGE III	7TH	503	-16972	0	Not Hispanic Or Latino	2014-03-17	No	C67.9	8130/3	C67.9	Yes	No	MX	N0	T3A	Tumor Free	Yes	No	Black or African American	No	76	Yes	0:LIVING	16.5368	0:ALIVE OR DEAD TUMOR FREE	16.5368	0:DiseaseFree	16.5368	0:CENSORED	16.5368
TCGA-SY-A9G0	BLCA	BLCA	423B7FC5-3970-4C96-990D-96AD0842F1EB	82	Male	STAGE IV	7TH	378	-30205	0	Not Hispanic Or Latino	2014-03-07	No	C67.4	8120/3	C67.4	Yes	No	M0	N1	T4	Tumor Free	Yes	Yes	White	No	82	Yes	1:DECEASED	33.1394	0:ALIVE OR DEAD TUMOR FREE	33.1394			0:CENSORED	33.1394	EUR
TCGA-SY-A9G5	BLCA	BLCA	7D198EE2-D80A-4759-804F-A7EF85971843	66	Male	STAGE III	7TH	1186	-24260	0	Not Hispanic Or Latino	2014-03-07	No	C67.9	8120/3	C67.9	Yes	No	M0	N0	T4A	Tumor Free	Yes	No	White	No	103	Yes	0:LIVING	38.9914	0:ALIVE OR DEAD TUMOR FREE	38.9914	0:DiseaseFree	38.9914	0:CENSORED	38.9914	EUR
TCGA-UY-A78K	BLCA	BLCA	5F587F1B-F835-4869-9E6D-8CB3B9E0610B	60	Male	STAGE IV	6TH		-22020	0	Not Hispanic Or Latino	2014-07-15	No	C67.9	8130/3	C67.9	Yes		MX	N2			Yes	No	White		65	Yes	1:DECEASED	17.6217		17.6217			0:CENSORED	17.6217	EUR
TCGA-UY-A78L	BLCA	BLCA	D46F7976-6061-4CA9-8294-6C215703662B	62	Male	STAGE IV	6TH	1127	-22717	0	Not Hispanic Or Latino	2014-07-15	No	C67.9	8130/3	C67.9	Yes	Yes	MX	N1		With Tumor	Yes	No	White	No	92	Yes	0:LIVING	37.0516	0:ALIVE OR DEAD TUMOR FREE	37.0516			1:PROGRESSION	11.6711	EUR
TCGA-UY-A78M	BLCA	BLCA	069B6E47-012C-483E-BEE4-36A2A21A3486	81	Female	STAGE IV	6TH		-29706	0	Not Hispanic Or Latino	2014-07-15	No	C67.9	8120/3	C67.9	Yes		MX	N2	T2	With Tumor	Yes	No	Asian		55	Yes	1:DECEASED	22.6847	1:DEAD WITH TUMOR	22.6847			1:PROGRESSION	22.6847
TCGA-UY-A78N	BLCA	BLCA	573E124F-98CB-4014-B9D2-0499F7FBDB7A	80	Male	STAGE IV	6TH		-29132	0	Not Hispanic Or Latino	2014-07-15	No	C67.9	8120/3	C67.9	Yes	Yes	MX	N1	T2	With Tumor	Yes	Yes	White	No	75	Yes	1:DECEASED	86.8264	1:DEAD WITH TUMOR	86.8264			1:PROGRESSION	81.2703	EUR
TCGA-UY-A78O	BLCA	BLCA	4319AA02-6D8B-4CB8-B4E4-C4EED1CB2AC7	75	Female	STAGE II	6TH	2312	-27234	0	Not Hispanic Or Latino	2014-07-15	No	C67.9	8120/3	C67.9	Yes	No	MX	N0	T2		Yes	No	White	No	120	Yes	0:LIVING	76.0101	0:ALIVE OR DEAD TUMOR FREE	76.0101	0:DiseaseFree	76.0101	0:CENSORED	76.0101	EUR
TCGA-UY-A78P	BLCA	BLCA	B8F3D552-2D4B-4DD8-B0E8-6A38E1BAA2F3	78	Female	STAGE II	6TH	2380	-28719	0	Not Hispanic Or Latino	2014-07-15	No	C67.9	8120/3	C67.9	Yes	No	MX	N0	T2		Yes	No	White	No		Yes	0:LIVING	78.2457	0:ALIVE OR DEAD TUMOR FREE	78.2457	0:DiseaseFree	78.2457	0:CENSORED	78.2457
TCGA-UY-A8OB	BLCA	BLCA	FE33E5E0-A54D-481A-897C-E32B4708DA69	63	Male	STAGE IV	6TH	2109	-23360	0	Hispanic Or Latino	2014-07-01	No	C67.9	8120/3	C67.9	Yes		MX	N1	T3A	Tumor Free		No	White	No	55	Yes	0:LIVING	69.3362	0:ALIVE OR DEAD TUMOR FREE	69.3362			0:CENSORED	69.3362
TCGA-UY-A8OC	BLCA	BLCA	5A0E4DC3-4EC6-4D27-BB7E-1D2221D06D33	90	Male	STAGE IV	6TH		-32918	0	Not Hispanic Or Latino	2014-07-15	No	C67.9	8120/3	C67.9	Yes	Yes	MX	N1	T4		Yes	No	White	No		Yes	1:DECEASED	3.02462	1:DEAD WITH TUMOR	3.02462			1:PROGRESSION	1.05204	EUR
TCGA-UY-A8OD	BLCA	BLCA	FA2410B1-4F69-446D-99EE-A10A00034C42	68	Female	STAGE II	6TH	3432	-24588	0	Not Hispanic Or Latino	2014-08-18	No	C67.9	8120/3	C67.9	Yes	No	MX	N0	T2B	Tumor Free		No	Black or African American	No		Yes	0:LIVING	112.832	0:ALIVE OR DEAD TUMOR FREE	112.832	0:DiseaseFree	112.832	0:CENSORED	112.832
TCGA-UY-A9PA	BLCA	BLCA	45F5AF14-060A-49A3-B51D-25AB8A88FEB7	48	Male	STAGE III	6TH	119	-17520	0	Not Hispanic Or Latino	2014-07-01	No	C67.2	8120/3	C67.2	Yes	No	MX	N0	T3A	Tumor Free		No	White	No	75	Yes	0:LIVING	35.2434	0:ALIVE OR DEAD TUMOR FREE	35.2434	0:DiseaseFree	35.2434	0:CENSORED	35.2434	EUR
TCGA-UY-A9PB	BLCA	BLCA	F90CFF19-1C16-4514-8BC1-169539D01FCA	49	Male	STAGE III	6TH	899	-17885	0	Not Hispanic Or Latino	2014-07-01	No	C67.2	8120/3	C67.2	Yes	No	MX	N0	T3A	Tumor Free		No	White	No	133	Yes	0:LIVING	29.5558	0:ALIVE OR DEAD TUMOR FREE	29.5558	0:DiseaseFree	29.5558	0:CENSORED	29.5558	EUR
TCGA-UY-A9PD	BLCA	BLCA	9EF9E328-AC74-4C8A-9990-347B87CF7764	80	Male	STAGE III	7TH	542	-29565	0	Not Hispanic Or Latino	2014-07-01	No	C67.3	8120/3	C67.3	Yes	No	MX	N0	T3A	Tumor Free		No	White	No	68	Yes	0:LIVING	17.819	0:ALIVE OR DEAD TUMOR FREE	17.819	0:DiseaseFree	17.819	0:CENSORED	17.819	EUR
TCGA-UY-A9PE	BLCA	BLCA	FED69898-A229-4B81-BBD9-CDCB164DAE7B	86	Male	STAGE IV	7TH	189	-31755	0	Not Hispanic Or Latino	2014-07-01	No	C67.9	8120/3	C67.9	Yes	Yes	MX	N2	T2B	With Tumor		No	White	No	84	Yes	0:LIVING	6.21363	0:ALIVE OR DEAD TUMOR FREE	6.21363			1:PROGRESSION	15.5505
TCGA-UY-A9PF	BLCA	BLCA	3BD918A8-3B92-4042-B4A1-F9DFCD6FE405	77	Male	STAGE IV	7TH	117	-28470	0	Not Hispanic Or Latino	2014-07-01	No	C67.2	8130/3	C67.2	Yes		MX	N2	T3A	Tumor Free		No	White	No	109	Yes	0:LIVING	3.84653	0:ALIVE OR DEAD TUMOR FREE	3.84653			0:CENSORED	3.84653	EUR
TCGA-UY-A9PH	BLCA	BLCA	CD10DC46-356A-420B-B3F5-9E4ED4E7ECAB	73	Male	STAGE II	7TH	1561	-26654	0	Not Hispanic Or Latino	2014-07-01	Yes	C67.9	8120/3	C67.9	Yes	No	MX	N0	T2B	Tumor Free		Yes	White	No	59	Yes	0:LIVING	51.32	0:ALIVE OR DEAD TUMOR FREE	51.32	0:DiseaseFree	51.32	0:CENSORED	51.32	EUR
TCGA-XF-A8HB	BLCA	BLCA	90BF49B7-6710-4665-82DF-30ECC22C59A3	50	Female	STAGE II	6TH	1370	-18544	0	Hispanic Or Latino	2014-03-04	No	C67.9	8130/3	C67.9	Yes	No	MX	N0	T2B	Tumor Free	Yes	No		No	73	Yes	0:LIVING	45.0406	0:ALIVE OR DEAD TUMOR FREE	45.0406	0:DiseaseFree	45.0406	0:CENSORED	45.0406
TCGA-XF-A8HC	BLCA	BLCA	17EE3278-DC2A-4021-A903-E4ED11E3218B	79	Male	STAGE IV	6TH		-28996	0	Not Hispanic Or Latino	2014-03-13	No	C67.9	8130/3	C67.9	Yes	No	MX	N2	T3A		Yes	No	Asian	No	62	Yes	1:DECEASED	6.57527		6.57527			0:CENSORED	6.57527
TCGA-XF-A8HD	BLCA	BLCA	DFC67E7B-3986-4129-AE02-4D8F57E776E3	77	Male	STAGE III	6TH	2964	-28305	0	Not Hispanic Or Latino	2014-03-04	No	C67.9	8120/3	C67.9	Yes	No	MX	N0	T3A	Tumor Free	Yes	No	White	No	77	Yes	0:LIVING	97.4455	0:ALIVE OR DEAD TUMOR FREE	97.4455	0:DiseaseFree	97.4455	0:CENSORED	97.4455
TCGA-XF-A8HE	BLCA	BLCA	841B4582-A268-4A55-A9A2-47C7E5C3B69F	47	Male	STAGE III	6TH	3817	-17212	0	Not Hispanic Or Latino	2014-03-03	No	C67.9	8120/3	C67.9	Yes	No	MX	N0	T3B	Tumor Free	Yes	No	White	No	80	Yes	0:LIVING	125.489	0:ALIVE OR DEAD TUMOR FREE	125.489	0:DiseaseFree	125.489	0:CENSORED	125.489	EUR
TCGA-XF-A8HF	BLCA	BLCA	8573E114-AC20-4113-A942-01F2D1562A7B	80	Male	STAGE III	6TH	1709	-29288	0	Not Hispanic Or Latino	2014-03-13	No	C67.9	8120/3	C67.9	Yes	No	M0	N0	T3A	Tumor Free	Yes	No	White	No	83	Yes	1:DECEASED	97.1167	0:ALIVE OR DEAD TUMOR FREE	97.1167	0:DiseaseFree	97.1167	0:CENSORED	97.1167	EUR
TCGA-XF-A8HG	BLCA	BLCA	B9B61CF9-8711-4C3A-8511-659070CFE36B	69	Male	STAGE III	6TH		-25421	0	Not Hispanic Or Latino	2014-03-05	No	C67.9	8120/3	C67.9	Yes	Yes	MX	N0	T3B	With Tumor	Yes	No	White	No	108	Yes	1:DECEASED	15.3533	1:DEAD WITH TUMOR	15.3533	1:Recurred/Progressed	13.0848	1:PROGRESSION	13.0848	EUR
TCGA-XF-A8HH	BLCA	BLCA	02964D82-CC94-4286-A66F-03567101950C	61	Female	STAGE IV	6TH		-22393	0	Not Hispanic Or Latino	2014-03-13	No	C67.9	8120/3	C67.9	Yes	No	M0	N2	T3B	With Tumor	Yes	No	White	No	72	Yes	1:DECEASED	1.87395	1:DEAD WITH TUMOR	1.87395			1:PROGRESSION	1.87395	EUR
TCGA-XF-A8HI	BLCA	BLCA	EED3908F-F1BD-4254-BCA8-BC1A7427E95C	57	Female	STAGE IV	6TH		-21059	0	Not Hispanic Or Latino	2014-03-13	No	C67.9	8130/3	C67.9	Yes	Yes	MX	N2	T2B	With Tumor	Yes	No	White	No	92	Yes	1:DECEASED	17.8847	1:DEAD WITH TUMOR	17.8847			1:PROGRESSION	15.3861	EUR
TCGA-XF-A9SG		BLCA	80FD5A84-4D82-49AB-BA78-9636F1989FCA	81	Male	STAGE II	6TH	1479	-29825	0	Hispanic Or Latino	2014-07-04	No	C67.9	8130/3	C67.9	Yes	No	MX	N0	T2A	Tumor Free	Yes	No		No	85	No	0:LIVING	48.6241	0:ALIVE OR DEAD TUMOR FREE	48.6241	0:DiseaseFree	48.6241	0:CENSORED	48.6241
TCGA-XF-A9SH	BLCA	BLCA	B838A4DB-EF0A-4D88-A220-BF57E31E0B3C	65	Female	STAGE II	6TH		-24060	0	Not Hispanic Or Latino	2014-06-16	No	C67.9	8120/3	C67.9	Yes	Yes	M0	N0	T2B	With Tumor	Yes	No	Asian	No	54	Yes	1:DECEASED	64.7993	1:DEAD WITH TUMOR	64.7993			1:PROGRESSION	17.9834
TCGA-XF-A9SI	BLCA	BLCA	6B0C8E8D-8ABA-413D-85ED-631653F00CA9	73	Female	STAGE II	6TH	2423	-26719	0	Not Hispanic Or Latino	2014-06-16	No	C67.9	8130/3	C67.9	Yes	No	MX	N0	T2B	Tumor Free	Yes	No	Asian	No	63	Yes	0:LIVING	79.6594	0:ALIVE OR DEAD TUMOR FREE	79.6594	0:DiseaseFree	79.6594	0:CENSORED	79.6594
TCGA-XF-A9SJ	BLCA	BLCA	B319798A-3F35-4902-8ECF-5BE529D99312	83	Male	STAGE IV	6TH		-30362	0	Not Hispanic Or Latino	2014-07-02	No	C67.9	8120/3	C67.9	Yes	No	MX	N2	T3B	With Tumor	Yes	Yes	White	No	95	Yes	1:DECEASED	3.22188	1:DEAD WITH TUMOR	3.22188			1:PROGRESSION	3.22188	EUR
TCGA-XF-A9SK	BLCA	BLCA	03F588D6-832E-47D8-A9C4-AF6640A1A635	65	Male	STAGE IV	6TH		-24019	0	Not Hispanic Or Latino	2014-08-25	No	C67.9	8120/3	C67.9	Yes	Yes	MX	N1	T3B	With Tumor	Yes	Yes	White	No	90	Yes	1:DECEASED	15.9779	1:DEAD WITH TUMOR	15.9779			1:PROGRESSION	12.5588	EUR
TCGA-XF-A9SL	BLCA	BLCA	51FDB034-5D05-427B-B6B8-B6EECD65D976	69	Male	STAGE IV	6TH		-25460	0	Not Hispanic Or Latino	2014-07-02	No	C67.9	8120/3	C67.9	Yes	No	MX	N2	T3A	Tumor Free	Yes	No	White	No	89	Yes	1:DECEASED	66.4102	0:ALIVE OR DEAD TUMOR FREE	66.4102			0:CENSORED	66.4102	EUR
TCGA-XF-A9SM	BLCA	BLCA	B027F4E2-F260-4D60-A1F4-444BC49C4A0B	76	Male	STAGE III	6TH	1048	-27826	0	Not Hispanic Or Latino	2014-08-25	No	C67.9	8120/3	C67.9	Yes	No	MX	N0	T3B	Tumor Free	Yes	Yes	White	No	110	Yes	0:LIVING	34.4544	0:ALIVE OR DEAD TUMOR FREE	34.4544	0:DiseaseFree	34.4544	0:CENSORED	34.4544	EUR
TCGA-XF-A9SP	BLCA	BLCA	76388364-EB01-4B16-A2B9-0B6C05B4B386	59	Male	STAGE III	6TH		-21776	0	Not Hispanic Or Latino	2014-08-25	No	C67.9	8120/3	C67.9	Yes	Yes	MX	N0	T3B	With Tumor	Yes	Yes	White	No	86	Yes	1:DECEASED	14.9259	1:DEAD WITH TUMOR	14.9259			1:PROGRESSION	10.1917	EUR
TCGA-XF-A9ST	BLCA	BLCA	33708951-0A0D-4AD0-B472-23151C9F76F6	68	Male	STAGE III	6TH		-25080	0	Not Hispanic Or Latino	2014-08-28	No	C67.9	8130/3	C67.9	Yes	No	MX	N0	T3B		Yes	Yes	White	No	101	Yes	1:DECEASED	4.20817		4.20817			0:CENSORED	4.20817	EUR
TCGA-XF-A9SU	BLCA	BLCA	42BCF1A7-2F3A-4ED8-A41D-CDD67E65B928	74	Female	STAGE IV	6TH		-27068	0	Not Hispanic Or Latino	2014-08-28	No	C67.9	8130/3	C67.9	Yes	Yes	MX	N1	T3B	With Tumor	Yes	No	White	No	56	Yes	1:DECEASED	5.9835	1:DEAD WITH TUMOR	5.9835			1:PROGRESSION	3.38626	EUR
TCGA-XF-A9SV	BLCA	BLCA	CDFD86DB-15E2-4D38-A717-2207E8DE2D8F	82	Male	STAGE IV	6TH		-30265	0	Not Hispanic Or Latino	2014-07-04	No	C67.9	8130/3	C67.9	Yes	Yes	M1	N2	T4A	With Tumor	Yes	Yes	White	No	74	Yes	1:DECEASED	12.756	1:DEAD WITH TUMOR	12.756			1:PROGRESSION	7.7917	EUR
TCGA-XF-A9SW	BLCA	BLCA	F5E03536-26E1-480D-A7BB-010EB8210CD6	85	Male	STAGE IV	6TH		-31049	0	Not Hispanic Or Latino	2014-07-05	No	C67.9	8120/3	C67.9	Yes	No	MX	N2	T3B	With Tumor	Yes	Yes	White	No	65	Yes	1:DECEASED	11.9012	1:DEAD WITH TUMOR	11.9012			1:PROGRESSION	11.9012	EUR
TCGA-XF-A9SX	BLCA	BLCA	A648D9BF-CF37-41FC-9515-E8F5AC85FCD4	63	Female	STAGE IV	6TH		-23349	0	Not Hispanic Or Latino	2014-07-05	No	C67.9	8120/3	C67.9	Yes	Yes	MX	N2	T3B	With Tumor	Yes	No	White	No	56	Yes	1:DECEASED	23.6381	1:DEAD WITH TUMOR	23.6381			1:PROGRESSION	15.6163	EUR
TCGA-XF-A9SY	BLCA	BLCA	8A83F744-8469-41EF-A4CD-E983F849383F	60	Female	STAGE IV	6TH	640	-22212	0	Not Hispanic Or Latino	2014-07-05	No	C67.9	8120/3	C67.9	Yes	Yes	MX	N2	T3B	With Tumor	Yes	Yes	White	No	64	Yes	0:LIVING	21.0409	0:ALIVE OR DEAD TUMOR FREE	21.0409			1:PROGRESSION	5.52323	EUR
TCGA-XF-A9SZ	BLCA	BLCA	DC321B92-7275-48C9-ADEB-7670DB3195EF	79	Male	STAGE IV	5TH		-29100	0	Not Hispanic Or Latino	2014-06-27	No	C67.9	8120/3	C67.9	Yes	Yes	MX	N2	T3B	With Tumor	Yes	No	White	No	77	Yes	1:DECEASED	28.2408	1:DEAD WITH TUMOR	28.2408			1:PROGRESSION	28.0764	EUR
TCGA-XF-A9T0	BLCA	BLCA	5F5C1775-A908-483D-8A77-B902C5B7570E	68	Male	STAGE III	6TH	799	-25190	0	Not Hispanic Or Latino	2014-06-28	No	C67.9	8120/3	C67.9	Yes	No	MX	N0	T3B	Tumor Free	Yes	Yes	White	No	82	Yes	0:LIVING	26.2682	0:ALIVE OR DEAD TUMOR FREE	26.2682	0:DiseaseFree	26.2682	0:CENSORED	26.2682	EUR
TCGA-XF-A9T2	BLCA	BLCA	AA6B44AB-14B1-4B5D-8679-BA958B546AFA	54	Male	STAGE III	5TH		-19945	0	Not Hispanic Or Latino	2014-06-28	No	C67.9	8120/3	C67.9	Yes	No	MX	N0	T3B		Yes	Yes	White	No	121	Yes	1:DECEASED	18.9039		18.9039			0:CENSORED	18.9039	EUR
TCGA-XF-A9T3	BLCA	BLCA	5F7C3B2D-9A5B-470F-BD12-9C7787A543F0	69	Female	STAGE IV	4TH	68	-25532	0	Not Hispanic Or Latino	2014-06-30	No	C67.9	8120/3	C67.9	Yes		MX	N2	T3B	Tumor Free	Yes	Yes	White		50	Yes	0:LIVING	2.23559	0:ALIVE OR DEAD TUMOR FREE	2.23559			0:CENSORED	2.23559	EUR
TCGA-XF-A9T4	BLCA	BLCA	F9A03EAA-A228-429C-99C5-8E877379DB0F	48	Male	STAGE IV	6TH		-17728	0	Not Hispanic Or Latino	2014-07-01	No	C67.9	8120/3	C67.9	Yes	Yes	MX	N1	T2B	With Tumor	Yes	No	White	No	80	Yes	1:DECEASED	16.2738	1:DEAD WITH TUMOR	16.2738			1:PROGRESSION	5.9835	EUR_ADMIX
TCGA-XF-A9T5	BLCA	BLCA	F9A7AB94-70DF-4194-8102-66021D01DADD	78	Female	STAGE IV	6TH	2027	-28578	0	Not Hispanic Or Latino	2014-07-05	No	C67.9	8120/3	C67.9	Yes	Yes	MX	N1	T3A	Tumor Free	Yes	Yes	White	No	75	Yes	0:LIVING	66.6404	0:ALIVE OR DEAD TUMOR FREE	66.6404			1:PROGRESSION	21.8299	EUR
TCGA-XF-A9T6	BLCA	BLCA	6EE18B9A-3F45-491F-9535-502820CFCF46	88	Female	STAGE III	6TH	64	-32207	0	Not Hispanic Or Latino	2014-07-05	No	C67.9	8130/3	C67.9	Yes		MX	N0	T3B		Yes	Yes	White		72	Yes	0:LIVING	2.10409	0:ALIVE OR DEAD TUMOR FREE	2.10409			0:CENSORED	2.10409	EUR
TCGA-XF-A9T8	BLCA	BLCA	317E1DB6-DF93-4793-A4DF-2FA234D8A81A	64	Male	STAGE III	4TH		-23403	0	Not Hispanic Or Latino	2014-07-05	No	C67.9	8120/3	C67.9	Yes		MX	N0	T3B		Yes	Yes	White		87	Yes	1:DECEASED	13.7423		13.7423			0:CENSORED	13.7423	EUR
TCGA-XF-AAME	BLCA	BLCA	C8388AC0-975D-4F1E-8324-8CABDC75738D	64	Female	STAGE II	6TH		-23448	0	Not Hispanic Or Latino	2014-07-11	No	C67.9	8120/3	C67.9	Yes	Yes	MX	N0	T2B	With Tumor	Yes	No	White	No	67	Yes	1:DECEASED	92.9743	1:DEAD WITH TUMOR	92.9743			1:PROGRESSION	54.2789
TCGA-XF-AAMF		BLCA	93FBE302-A2E0-4CF4-A638-312786F547C2	68	Male	STAGE IV	6TH		-25023	0	Not Hispanic Or Latino	2014-07-12	No	C67.9	8120/3	C67.9	Yes	Yes	MX	N2	T4	With Tumor	Yes	Yes	White	No	93	No	1:DECEASED	10.8163	1:DEAD WITH TUMOR	10.8163			1:PROGRESSION	5.16159	EUR
TCGA-XF-AAMG	BLCA	BLCA	390A29FE-2CFD-43C4-A247-69E692763E17	49	Male	STAGE III	6TH	3364	-18021	0	Hispanic Or Latino	2014-07-21	No	C67.9	8120/3	C67.9	Yes	No	MX	N0	T4A	Tumor Free	Yes	No	White	No	72	Yes	0:LIVING	110.596	0:ALIVE OR DEAD TUMOR FREE	110.596	0:DiseaseFree	110.596	0:CENSORED	110.596
TCGA-XF-AAMH	BLCA	BLCA	0EC37C2C-8D90-48C1-9CBC-69FE6473C980	80	Male	STAGE IV	6TH		-29547	0	Not Hispanic Or Latino	2014-07-09	No	C67.9	8120/3	C67.9	Yes	Yes	MX	N1	T3B	With Tumor	Yes	No	White	No	87	Yes	1:DECEASED	11.3095	1:DEAD WITH TUMOR	11.3095			1:PROGRESSION	10.2903	EUR
TCGA-XF-AAMJ	BLCA	BLCA	8F10E006-531A-49AC-B51B-DF3FDCB20929	70	Male	STAGE III	6TH		-25838	0	Not Hispanic Or Latino	2014-07-12	No	C67.9	8120/3	C67.9	Yes	No	M0	N0	T3B	Tumor Free	Yes	Yes	Asian	Yes	55	Yes	1:DECEASED	54.9035	0:ALIVE OR DEAD TUMOR FREE	54.9035	0:DiseaseFree	54.9035	0:CENSORED	54.9035
TCGA-XF-AAML	BLCA	BLCA	329D372C-C44E-4595-B8AC-474C5A1321A5	75	Male	STAGE II	6TH		-27422	0	Not Hispanic Or Latino	2014-07-12	No	C67.2	8130/3	C67.2	Yes	No	MX	N0	T2B	Tumor Free	Yes	Yes	White	No	129	Yes	1:DECEASED	7.62731	0:ALIVE OR DEAD TUMOR FREE	7.62731	0:DiseaseFree	7.62731	0:CENSORED	7.62731	EUR
TCGA-XF-AAMQ	BLCA	BLCA	82F4C181-E022-4799-9F7F-01ABCDC3803E	59	Female	STAGE II	6TH	2177	-21660	0	Not Hispanic Or Latino	2014-07-13	No	C67.2	8130/3	C67.2	Yes	No	MX	N0	T2A	Tumor Free	Yes	No	White	No	85	Yes	0:LIVING	71.5718	0:ALIVE OR DEAD TUMOR FREE	71.5718	0:DiseaseFree	71.5718	0:CENSORED	71.5718	EUR
TCGA-XF-AAMR	BLCA	BLCA	818F5A45-4DEB-49E4-9A73-55EF4269DE4C	48	Male	STAGE III	6TH	2790	-17670	0	Not Hispanic Or Latino	2014-07-13	No	C67.9	8120/3	C67.9	Yes	No	MX	N0	T3B	Tumor Free	Yes	No	White	No	79	Yes	0:LIVING	91.725	0:ALIVE OR DEAD TUMOR FREE	91.725	0:DiseaseFree	91.725	0:CENSORED	91.725	EUR
TCGA-XF-AAMT	BLCA	BLCA	ADA95115-275F-4229-AA00-F298A5FF931C	75	Female	STAGE IV	5TH		-27397	0	Not Hispanic Or Latino	2014-07-13	No	C67.9	8120/3	C67.9	Yes	No	MX	N2	T3B	With Tumor	Yes	No	White	No	60	Yes	1:DECEASED	2.95887	1:DEAD WITH TUMOR	2.95887			1:PROGRESSION	2.95887
TCGA-XF-AAMW	BLCA	BLCA	19DA59A8-B67A-438D-900A-92A71E03BEF3	79	Female	STAGE IV	5TH		-28903	0	Not Hispanic Or Latino	2014-07-13	No	C67.9	8120/3	C67.9	Yes	No	MX	N0	T2B	With Tumor	Yes	No	White	No	63	Yes	1:DECEASED	8.31772	1:DEAD WITH TUMOR	8.31772			1:PROGRESSION	8.31772	EUR
TCGA-XF-AAMX	BLCA	BLCA	EDC290BF-9731-4F03-BC37-64542E78E8BB	87	Female	STAGE III	6TH		-31884	0	Not Hispanic Or Latino	2014-07-14	No	C67.9	8120/3	C67.9	Yes	No	MX	N0	T3B	Tumor Free	Yes	No	Black or African American	No	77	Yes	1:DECEASED	6.77253	0:ALIVE OR DEAD TUMOR FREE	6.77253	0:DiseaseFree	6.77253	0:CENSORED	6.77253
TCGA-XF-AAMY	BLCA	BLCA	9D2B19EB-BD61-490E-982B-FADF2C4AADF7	78	Male	STAGE III	5TH	3011	-28509	0	Not Hispanic Or Latino	2014-07-15	No	C67.9	8130/3	C67.9	Yes	Yes	MX	N0	T3B	Tumor Free	Yes	Yes	White	No	119	Yes	0:LIVING	98.9907	0:ALIVE OR DEAD TUMOR FREE	98.9907	1:Recurred/Progressed	20.9422	1:PROGRESSION	20.9422
TCGA-XF-AAMZ	BLCA	BLCA	ED36D054-53C4-465C-BD84-6EC5227097BF	81	Female	STAGE IV	6TH		-29667	0	Not Hispanic Or Latino	2014-07-15	No	C67.9	8130/3	C67.9	Yes	Yes	MX	N2	T3A	With Tumor	Yes	Yes	White	No	52	Yes	1:DECEASED	44.3173	1:DEAD WITH TUMOR	44.3173			1:PROGRESSION	44.1858
TCGA-XF-AAN0	BLCA	BLCA	E7E95597-EF88-4442-8C01-8D633822E7B5	68	Male	STAGE IV	6TH		-24877	0	Not Hispanic Or Latino	2014-07-19	No	C67.9	8120/3	C67.9	Yes	Yes	M0	N2	T4A	With Tumor	Yes	No	White	No	75	Yes	1:DECEASED	56.4816	1:DEAD WITH TUMOR	56.4816			1:PROGRESSION	19.8244	EUR
TCGA-XF-AAN1	BLCA	BLCA	5378F375-AA04-4ECA-BC35-190B3EFB52BC	75	Female	STAGE III	6TH		-27687	0	Not Hispanic Or Latino	2014-07-16	No	C67.9	8130/3	C67.9	Yes	Yes	M0	N0	T4A	With Tumor	Yes	Yes		No	92	Yes	1:DECEASED	30.9366	1:DEAD WITH TUMOR	30.9366			1:PROGRESSION	21.3696
TCGA-XF-AAN2	BLCA	BLCA	987E8157-FBEA-40F3-AA01-0092D6CCEB97	73	Male	STAGE II	6TH		-26720	0	Not Hispanic Or Latino	2014-07-20	No	C67.9	8120/3	C67.9	Yes	No	MX	N0	T2B	Tumor Free	Yes	No	White	No	128	Yes	1:DECEASED	61.4459	0:ALIVE OR DEAD TUMOR FREE	61.4459	0:DiseaseFree	61.4459	0:CENSORED	61.4459	EUR
TCGA-XF-AAN3	BLCA	BLCA	24AD2168-B25A-4DE8-A021-DFE1C74FCC6E	76	Male	STAGE IV	6TH	2625	-27909	0	Not Hispanic Or Latino	2014-07-20	No	C67.9	8120/3	C67.9	Yes	No	MX	N2	T3B	Tumor Free	Yes	No	White	No	56	Yes	0:LIVING	86.3004	0:ALIVE OR DEAD TUMOR FREE	86.3004			0:CENSORED	86.3004	EUR
TCGA-XF-AAN4	BLCA	BLCA	B6C36037-56B1-4957-8DF8-FDA72B0D3C39	77	Female	STAGE III	6TH		-28302	0	Not Hispanic Or Latino	2014-07-20	No	C67.9	8120/3	C67.9	Yes	No	MX	N0	T3B	Tumor Free	Yes	No	White	No	59	Yes	1:DECEASED	27.0572	0:ALIVE OR DEAD TUMOR FREE	27.0572	0:DiseaseFree	27.0572	0:CENSORED	27.0572	EUR
TCGA-XF-AAN5	BLCA	BLCA	C1591625-E794-4155-8AE4-B74D6264659F	61	Female	STAGE III	6TH	2293	-22411	0	Not Hispanic Or Latino	2014-07-20	No	C67.9	8120/3	C67.9	Yes	No	MX	N0	T3B	Tumor Free	Yes	No	White	No	56	Yes	0:LIVING	75.3855	0:ALIVE OR DEAD TUMOR FREE	75.3855	0:DiseaseFree	75.3855	0:CENSORED	75.3855	EUR
TCGA-XF-AAN7	BLCA	BLCA	9D7FBDEB-EA3D-4E07-8527-23C5997D77CF	60	Male	STAGE IV	5TH		-21951	0	Not Hispanic Or Latino	2014-07-21	No	C67.9	8120/3	C67.9	Yes	Yes	MX	N1	T3A	With Tumor	Yes	Yes	White	No	89	Yes	1:DECEASED	18.5751	1:DEAD WITH TUMOR	18.5751			1:PROGRESSION	10.5533	EUR
TCGA-XF-AAN8	BLCA	BLCA	AA14E232-C6C6-4075-9D15-E1857373D233	74	Female	STAGE III	6TH		-27309	0	Not Hispanic Or Latino	2014-07-21	No	C67.4	8120/3	C67.4	Yes	No	MX	N0	T3B		Yes	Yes	White	No	66	Yes	1:DECEASED	3.87941		3.87941			0:CENSORED	3.87941	EUR
TCGA-YC-A89H	BLCA	BLCA	95520295-90D3-4B4E-86B6-4BD856723315	78	Female	STAGE II	7TH	573	-28741	0	Not Hispanic Or Latino	2014-02-21	No	C67.9	8120/3	C67.9	Yes	No	MX			Tumor Free	No	No	White	No	44	Yes	0:LIVING	18.8381	0:ALIVE OR DEAD TUMOR FREE	18.8381	0:DiseaseFree	18.8381	0:CENSORED	18.8381	EUR
TCGA-YC-A8S6	BLCA	BLCA	97D6568C-0A89-4327-8988-71E81EE8DAE6	71	Male	STAGE II	7TH	293	-26130	0	Not Hispanic Or Latino	2014-04-09	No	C67.9	8130/3	C67.9	Yes	No	MX	N0	T2A	Tumor Free	Yes	Yes	White	No	117	Yes	0:LIVING	9.63277	0:ALIVE OR DEAD TUMOR FREE	9.63277	0:DiseaseFree	9.63277	0:CENSORED	9.63277	EUR
TCGA-YC-A9TC	BLCA	BLCA	6EE03F14-14AC-4CB9-BD23-B69704176301	71	Male	STAGE IV	7TH		-26283	0	Not Hispanic Or Latino	2014-07-01	No	C67.9	8120/3	C67.9	Yes	No	M1			With Tumor	No	No	White	Yes	84	Yes	1:DECEASED	0.657527	1:DEAD WITH TUMOR	0.657527			1:PROGRESSION	0.657527	EUR
TCGA-YF-AA3L	BLCA	BLCA	661967E5-94B3-4F98-9402-6AB137893C16	47	Female	STAGE II	7TH	364	-17268	0	Hispanic Or Latino	2014-05-23	No	C67.2	8120/3	C67.2	Yes	No	MX	N0	T2B	Tumor Free	Yes	No		No	112	Yes	0:LIVING	11.967	0:ALIVE OR DEAD TUMOR FREE	11.967	0:DiseaseFree	11.967	0:CENSORED	11.967	AFR_ADMIX
TCGA-YF-AA3M	BLCA	BLCA	30AD8081-DAA7-4E2B-96F8-07F5AD12E774	57	Male	STAGE II	7TH	415	-21097	0	Hispanic Or Latino	2014-05-23	Yes	C67.2	8120/3	C67.2	Yes	Yes	MX	NX	T2A	Tumor Free	No	Yes		No	77	Yes	0:LIVING	13.6437	0:ALIVE OR DEAD TUMOR FREE	13.6437	1:Recurred/Progressed	12.5259	1:PROGRESSION	12.5259
TCGA-ZF-A9R0	BLCA	BLCA	5B39A0DC-8AB2-46C6-95C7-65DF919EBC76	82	Male	STAGE III	7TH	567	-30222	0	Not Hispanic Or Latino	2014-11-13	No	C67.4	8120/3	C67.4	Yes	Yes	M0	NX	T3B	With Tumor		No	White	No	80	Yes	1:DECEASED	22.3559	1:DEAD WITH TUMOR	22.3559			1:PROGRESSION	18.3779	EUR
TCGA-ZF-A9R1	BLCA	BLCA	F1BD8305-5C3F-4C82-9E68-BA9CF4ECDF7B	81	Male	STAGE IV	7TH	773	-29610	0	Not Hispanic Or Latino	2014-11-15	No	C67.9	8120/3	C67.9	Yes	Yes	M0	N1	T3B	With Tumor	Yes	No	White	No	83	Yes	0:LIVING	25.4134	0:ALIVE OR DEAD TUMOR FREE	25.4134			1:PROGRESSION	24.9203	EUR
TCGA-ZF-A9R2	BLCA	BLCA	AEB08986-A802-43DD-A5B4-17F4EC018790	75	Male	STAGE II	7TH	642	-27537	0	Not Hispanic Or Latino	2014-11-15	No	C67.9	8130/3	C67.9	Yes	No	M0	N0	T2B	Tumor Free	Yes	Yes	White	No	63	Yes	0:LIVING	21.1066	0:ALIVE OR DEAD TUMOR FREE	21.1066	0:DiseaseFree	21.1066	0:CENSORED	21.1066	EUR
TCGA-ZF-A9R3	BLCA	BLCA	AB77B411-4DF2-4E3A-BFAD-946E8BB1FA70	53	Female	STAGE II	7TH	734	-19384	0	Not Hispanic Or Latino	2014-11-15	No	C67.9	8120/3	C67.9	Yes	Yes	M0	NX	T2	Tumor Free		No	White	No	110	Yes	1:DECEASED	31.1997	1:DEAD WITH TUMOR	31.1997	1:Recurred/Progressed	30.1476	1:PROGRESSION	30.1476	EUR
TCGA-ZF-A9R4	BLCA	BLCA	371B5D70-9797-4DAE-B523-247F5EAEB4AB	83	Male	STAGE II	7TH	921	-30398	0	Not Hispanic Or Latino	2014-11-15	No	C67.9	8120/3	C67.9	Yes	No	M0	NX	T2	Tumor Free	No	Yes	White	No		Yes	0:LIVING	30.2791	0:ALIVE OR DEAD TUMOR FREE	30.2791	0:DiseaseFree	30.2791	0:CENSORED	30.2791	EUR
TCGA-ZF-A9R5	BLCA	BLCA	AAA55DE1-8F53-4B56-BA0A-67CFF909CF81	59	Male	STAGE III	7TH	1090	-21811	0	Not Hispanic Or Latino	2014-11-13	No	C67.9	8120/3	C67.9	Yes	No	M0	N0	T3	Tumor Free	Yes	No	White	No	67	Yes	0:LIVING	35.8352	0:ALIVE OR DEAD TUMOR FREE	35.8352	0:DiseaseFree	35.8352	0:CENSORED	35.8352	EUR
TCGA-ZF-A9R7	BLCA	BLCA	CE4E4549-BEFC-447F-9B79-ED46E302E6D7	76	Female	STAGE II	7TH	665	-28063	0	Not Hispanic Or Latino	2014-11-15	No	C67.9	8120/3	C67.9	Yes	No	M0	NX		Tumor Free		No	White	No	66	Yes	0:LIVING	21.8628	0:ALIVE OR DEAD TUMOR FREE	21.8628	0:DiseaseFree	21.8628	0:CENSORED	21.8628	EUR
TCGA-ZF-A9R9	BLCA	BLCA	EBAD8BC9-F196-4F53-BFEA-DE38488EB4E1	58	Male	STAGE IV	7TH		-21491	0	Not Hispanic Or Latino	2014-11-14	No	C67.9	8120/3	C67.9	Yes	Yes	MX	N2	T3B	With Tumor	Yes	No	White	No		Yes	1:DECEASED	28.4052	1:DEAD WITH TUMOR	28.4052			1:PROGRESSION	20.6792	EUR
TCGA-ZF-A9RC	BLCA	BLCA	4ED34DB5-DDB5-4EFD-A49B-84BF26789AEE	77	Male	STAGE III	6TH	2868	-28275	0	Not Hispanic Or Latino	2014-11-15	No	C67.2	8120/3	C67.2	Yes	No	MX	N0	T3A	Tumor Free	Yes	No	White	No	99	Yes	0:LIVING	94.2894	0:ALIVE OR DEAD TUMOR FREE	94.2894	0:DiseaseFree	94.2894	0:CENSORED	94.2894	EUR
TCGA-ZF-A9RD	BLCA	BLCA	F57122DD-A6F1-484D-B08A-CB1194DE2F9D	75	Female	STAGE IV	6TH		-27496	0	Not Hispanic Or Latino	2014-11-15	No	C67.4	8120/3	C67.4	Yes		MX	N2	T3A		Yes	No	White	No	64	Yes	1:DECEASED	13.4136		13.4136			0:CENSORED	13.4136	EUR
TCGA-ZF-A9RE	BLCA	BLCA	284E175C-3229-4FEE-A627-A49EAC538E3A	78	Female	STAGE II	7TH		-28622	0	Not Hispanic Or Latino	2014-11-15	No	C67.9	8120/3	C67.9	Yes	No	MX			With Tumor		No	White	Yes	62	Yes	1:DECEASED	3.48489	1:DEAD WITH TUMOR	3.48489			1:PROGRESSION	3.48489	EUR
TCGA-ZF-A9RF	BLCA	BLCA	FA05F7F6-50E9-4878-A834-F655C0877394	74	Male	STAGE II	6TH	1949	-27281	0	Not Hispanic Or Latino	2014-11-11	No	C67.9	8120/3	C67.9	Yes	No	M0	NX	T1		No	No	White	No		Yes	0:LIVING	64.076	0:ALIVE OR DEAD TUMOR FREE	64.076	1:Recurred/Progressed	51.4515	1:PROGRESSION	51.4515	EUR
TCGA-ZF-A9RG		BLCA	1EB0ADBF-DBE8-4736-97F6-2DC4EE30E943	70	Female	STAGE III	7TH	1786	-25656	0	Not Hispanic Or Latino	2014-11-15	No	C67.2	8120/3	C67.2	Yes	Yes	MX	N0	T3B	With Tumor	Yes	No	White	No	76	No	0:LIVING	58.7172	0:ALIVE OR DEAD TUMOR FREE	58.7172	1:Recurred/Progressed	14.4656	1:PROGRESSION	14.4656	EUR
TCGA-ZF-A9RL	BLCA	BLCA	386F51E4-D03A-4606-BF2E-6168F2122C5F	61	Male	STAGE II	6TH	2703	-22480	0	Not Hispanic Or Latino	2014-11-15	No	C67.9	8120/3	C67.9	Yes	Yes	MX			With Tumor		Yes	White	No		Yes	0:LIVING	88.8648	0:ALIVE OR DEAD TUMOR FREE	88.8648	1:Recurred/Progressed	34.9804	1:PROGRESSION	34.9804	EUR
TCGA-ZF-A9RM	BLCA	BLCA	7D71945A-B81A-405C-BB17-CEC9B1D7592C	70	Male	STAGE II	7TH	1455	-25642	0	Not Hispanic Or Latino	2014-11-15	No	C67.9	8120/3	C67.9	Yes	No	MX	N0	T0	Tumor Free	Yes	No	White	No	87	Yes	0:LIVING	47.8351	0:ALIVE OR DEAD TUMOR FREE	47.8351	0:DiseaseFree	47.8351	0:CENSORED	47.8351	EUR
TCGA-ZF-A9RN	BLCA	BLCA	73DB40CE-2BA7-4A56-AEF2-B78D2C744BE1	67	Female	STAGE III	7TH		-24795	0	Not Hispanic Or Latino	2014-11-15	No	C67.4	8120/3	C67.4	Yes	Yes	M0	NX	T3B	With Tumor	No	No	White	No	91	Yes	1:DECEASED	20.219	1:DEAD WITH TUMOR	20.219			1:PROGRESSION	16.9642	EUR
TCGA-ZF-AA4N	BLCA	BLCA	C692E696-37FE-4FC1-90EB-8E34A91A98FC	74	Male	STAGE II	7TH		-27056	0	Not Hispanic Or Latino	2014-11-15	No	C67.9	8010/3	C67.9	Yes	No				With Tumor		No	White	No	70	Yes	1:DECEASED	2.89312	1:DEAD WITH TUMOR	2.89312			1:PROGRESSION	2.89312	EUR
TCGA-ZF-AA4R	BLCA	BLCA	B36E3B5F-8904-4722-ADAE-B00812EFEC65	67	Male	STAGE IV	6TH		-24537	0	Not Hispanic Or Latino	2014-11-15	No	C67.9	8120/3	C67.9	Yes	Yes	MX	N1	T3A	With Tumor	Yes	Yes	White	No	112	Yes	1:DECEASED	34.0599	1:DEAD WITH TUMOR	34.0599			1:PROGRESSION	24.6573	EUR
TCGA-ZF-AA4T	BLCA	BLCA	1859A4C5-78BC-4B1A-A26E-3D2B4CB221C2	65	Male	STAGE IV	6TH		-23974	0	Not Hispanic Or Latino	2014-11-15	No	C67.9	8120/3	C67.9	Yes	Yes	MX	N2	T4	With Tumor	Yes	Yes	White		85	Yes	1:DECEASED	19.6929	1:DEAD WITH TUMOR	19.6929			1:PROGRESSION	16.7998	EUR
TCGA-ZF-AA4U	BLCA	BLCA	585DFB25-5013-4AE1-A26B-5FED08E6CDB3	70	Male	STAGE III	6TH		-25682	0	Not Hispanic Or Latino	2014-11-15	No	C67.9	8120/3	C67.9	Yes	Yes	MX	NX	T4A	With Tumor	No	No	White	No	95	Yes	1:DECEASED	8.6136	1:DEAD WITH TUMOR	8.6136			1:PROGRESSION	6.54239	EUR
TCGA-ZF-AA4V	BLCA	BLCA	CCD65BC8-82EF-453E-B4BC-A005CC2262D5	66	Male	STAGE III	6TH	1806	-24448	0	Not Hispanic Or Latino	2014-11-15	No	C67.9	8120/3	C67.9	Yes	No	M0	N0	T3B	Tumor Free	Yes	No	White	No	85	Yes	0:LIVING	59.3747	0:ALIVE OR DEAD TUMOR FREE	59.3747	0:DiseaseFree	59.3747	0:CENSORED	59.3747	EUR
TCGA-ZF-AA4W	BLCA	BLCA	63443198-4FCF-40BD-BEFB-4A6920D29CA4	56	Male	STAGE III	6TH		-20611	0	Not Hispanic Or Latino	2014-11-15	No	C67.9	8120/3	C67.9	Yes	Yes	MX	N0	T3B		Yes	No	White	No	96	Yes	0:LIVING	60.1637	0:ALIVE OR DEAD TUMOR FREE	60.1637	1:Recurred/Progressed	55.1994	1:PROGRESSION	55.1994	EUR
TCGA-ZF-AA4X	BLCA	BLCA	E6F7BF6C-92B1-4795-94FC-B189D0C7877F	56	Male	STAGE II	6TH	2044	-20579	0	Not Hispanic Or Latino	2014-11-12	No	C67.9	8120/3	C67.9	Yes	Yes	M0	NX	T2	With Tumor		No	White	Yes	73	Yes	0:LIVING	67.1993	0:ALIVE OR DEAD TUMOR FREE	67.1993	1:Recurred/Progressed	54.7391	1:PROGRESSION	54.7391	EUR
TCGA-ZF-AA51	BLCA	BLCA	1029514B-A32C-4C43-A440-A5BA2709F717	69	Female	STAGE II	6TH	1714	-25484	0	Not Hispanic Or Latino	2014-11-15	No	C67.9	8120/3	C67.9	Yes	No	M0	NX	T2	Tumor Free	No	No	White	No	54	Yes	0:LIVING	56.3501	0:ALIVE OR DEAD TUMOR FREE	56.3501	0:DiseaseFree	56.3501	0:CENSORED	56.3501	EUR
TCGA-ZF-AA52	BLCA	BLCA	6C5F09F0-2019-4440-8554-E8912BCE5E98	70	Male	STAGE III	6TH		-25579	0	Not Hispanic Or Latino	2014-11-14	No	C67.4	8120/3	C67.4	Yes		MX	NX	T3A		No	No	White	No	77	Yes	1:DECEASED	35.4078		35.4078			0:CENSORED	35.4078	EUR
TCGA-ZF-AA53	BLCA	BLCA	92C6856A-B26F-4512-BBB1-8A8AFF4636AB	60	Male	STAGE II	7TH	1761	-22035	0	Not Hispanic Or Latino	2014-11-14	No	C67.9	8120/3	C67.9	Yes	No	M0	NX	T2	Tumor Free	No	Yes	White	No	111	Yes	0:LIVING	57.8953	0:ALIVE OR DEAD TUMOR FREE	57.8953	0:DiseaseFree	57.8953	0:CENSORED	57.8953	EUR
TCGA-ZF-AA54	BLCA	BLCA	BCA645AE-A0C9-4005-B672-85D8920B6AFB	71	Male	STAGE III	6TH		-26128	0	Not Hispanic Or Latino	2014-11-15	No	C67.2	8120/3	C67.2	Yes		MX	NX	T3		No	No	White		81	Yes	1:DECEASED	19.397		19.397			0:CENSORED	19.397	EUR
TCGA-ZF-AA56	BLCA	BLCA	EB30AE33-2076-475D-AAC9-804A8F1119A0	79	Female	STAGE III	7TH		-28937	0	Not Hispanic Or Latino	2014-11-15	No	C67.4	8120/3	C67.4	Yes	Yes	MX	N0	T4A	With Tumor	Yes	No	White	No	63	Yes	1:DECEASED	8.51498	1:DEAD WITH TUMOR	8.51498			1:PROGRESSION	8.15334	EUR
TCGA-ZF-AA58	BLCA	BLCA	0DA6502C-058D-47F5-9996-8AA1D511D7E4	61	Female	STAGE IV	7TH	1649	-22549	0	Not Hispanic Or Latino	2014-11-15	No	C67.9	8120/3	C67.9	Yes	No	MX	N2	T3A	Tumor Free	Yes	No	White	No	71	Yes	0:LIVING	54.2131	0:ALIVE OR DEAD TUMOR FREE	54.2131			0:CENSORED	54.2131	EUR
TCGA-ZF-AA5H	BLCA	BLCA	04477379-6C51-45D9-B9B9-D05D53B53945	60	Female	STAGE IV	7TH	897	-22122	0	Not Hispanic Or Latino	2014-11-15	No	C67.9	8120/3	C67.9	Yes	Yes	M0	N2	T3B	With Tumor	Yes	No	White	No	82	Yes	0:LIVING	29.4901	0:ALIVE OR DEAD TUMOR FREE	29.4901			1:PROGRESSION	5.81911	EUR
TCGA-ZF-AA5N	BLCA	BLCA	F78CB4FA-5548-40F8-B71B-663DDE47F539	62	Female	STAGE IV	7TH		-22741	0	Not Hispanic Or Latino	2014-11-07	No	C67.9	8120/3	C67.9	Yes	No	M1	NX	T2	With Tumor	No	No	White	No	81	Yes	1:DECEASED	5.52323	1:DEAD WITH TUMOR	5.52323			1:PROGRESSION	5.52323	EUR
TCGA-ZF-AA5P	BLCA	BLCA	24D56331-4BCA-4AB8-9FB7-A95A30B4C8FE	65	Male	STAGE IV	7TH	372	-23971	0	Not Hispanic Or Latino	2014-11-15	No	C67.4	8120/3	C67.4	Yes	No	M0	N2	T2B		Yes	No	White	No	84	Yes	0:LIVING	12.23	0:ALIVE OR DEAD TUMOR FREE	12.23			0:CENSORED	12.23	EUR
